# Supplementary material for: Effect of the Manufacturing Process on the Microbiota, Organoleptic Properties and Volatilome of Three Salmon-Based Products
Source: Foods. 2021 Oct 20;10(11):2517. doi: 10.3390/foods10112517 (PMC8623285; doi:10.3390/foods10112517)
Supplement: Supplementary file 1 [file foods-10-02517-s001.zip]

Archive with 2 entries (2 files):
- Supplementary_Data 2_Volatile_Organic_Compounds_Wiernasz_et_al.xlsx
- Supplementary_Data_1_OTU_Table_Raw_Count_Wiernasz_et_al.xlsx
