# Supplementary material for: Effect of the Manufacturing Process on the Microbiota, Organoleptic Properties and Volatilome of Three Salmon-Based Products
Source: Foods. 2021 Oct 20;10(11):2517. doi: 10.3390/foods10112517 (PMC8623285; doi:10.3390/foods10112517)
Supplement: Supplementary file 1 [file foods-10-02517-s001.zip › Supplementary_Data 2_Volatile_Organic_Compounds_Wiernasz_et_al.xlsx]

## Sheet: MAP CSS VOC composition
Supplementary Data 2 for: Effect of the manufacturing process on the microbial ecosystem, organoleptic properties and volatilome of 3 salmon-based products: salmon gravlax, and cold-smoked salmon packed under vacuum or modified atmosphere
Wiernasz et al.
Volatile Organic Compounds Data.
Samples nomenclature: SamplingTime-TypeofSample-ReplicateNumber
For example: J14MAP1 corresponds to the first biological replicate for the smoked salmon under modified atmosphere after 14 days of storage
					Concentrations estimated on BHT calc. (expr. µg/kg)																		log2(n)						Average						Stdev
Retention index calc	Compound	category	Mass	Mass_Scan	J0MAP1	J0MAP2	J0MAP3	J7MAP1	J7MAP2	J7MAP3	J14MAP1	J14MAP2	J14MAP3	J21MAP1	J21MAP2	J21MAP3	J28MAP1	J28MAP2	J28MAP3	J35MAP1	J35MAP2	J35MAP3	MAP0	MAP7	MAP14	MAP21	MAP28	MAP35	MAP0	MAP7	MAP14	MAP21	MAP28	MAP35	MAP0	MAP7	MAP14	MAP21	MAP28	MAP35
1756.46	tetradecanoic acid	acid	60	60_8796	2.3792	2.49574	2.35352	2.32803	2.35345	2.353	2.35406	2.32318	2.29393	2.57547	2.3159	59.4998	2.32906	2.31605	99.5528	65.3987	2.31995	2.34472	-2.3086	-2.34784	-2.36088	0.846508	1.5409	0.968305	2.40949	2.34483	2.32372	21.4637	34.7326	23.3545	0.0757917	0.014547	0.0300682	32.9405	56.1359	36.4114
1978.93	hexadecanoic acid	acid	41	41_10020	31.0842	70.0304	22.429	46.1183	21.7929	2.353	38.6301	45.1278	143.474	2.57547	9.80783	309.129	78.9086	20.4159	1085.39	632.407	2.31995	105.008	-1.15111	-1.96527	-0.27197	0.228741	2.11033	1.43087	41.1812	23.4214	75.744	107.171	394.904	246.579	25.3561	21.9281	58.7458	174.939	598.69	338.059
449.097	ethanol	alcohol	45	45_ 548	240.026	1399.4	177.585	392.541	712.53	588.757	2.35406	2.32318	859.169	1094.91	820.627	596.53	307.308	787.189	975.71	131.139	409.89	469.402	0.0497497	-0.0515267	-1.02297	0.517061	0.237961	-0.796844	605.669	564.61	287.949	837.356	690.069	336.81	688.097	161.355	494.691	249.612	344.622	180.585
1040.83	4-methyl-4-hepten-3-ol	alcohol	67	67_3151	92.6103	2.49574	124.631	143.849	94.1615	100.932	143.186	139.658	82.226	2.57547	95.2529	128.212	2.32906	101.744	2.38478	109.395	150.704	2.34472	-0.152535	0.472731	0.579861	-0.111732	-1.19803	0.103697	73.2456	112.981	121.69	75.3467	35.4859	87.4813	63.3283	26.9462	34.2223	65.1407	57.3811	76.5689
1881.5	1-hexadecanol	alcohol	43	43_9514	2.3792	37.8104	2.35352	2.32803	2.35345	2.353	2.35406	2.32318	34.7645	2.57547	2.3159	2.30307	2.32906	2.31605	2.38478	33.4658	2.31995	2.34472	0.908621	-1.68779	0.79942	-1.65535	-1.68873	0.75064	14.181	2.34483	13.1473	2.39815	2.3433	12.7102	20.4636	0.014547	18.7211	0.153703	0.0365125	17.9749
755.267	(E)-2-pentenal	aldehyde	43	43_1383	166.711	427.445	206.568	209.593	2.35345	233.277	119.951	177.317	304.99	360.167	320.891	284.648	244.412	256.734	324.116	191.432	219.862	300.687	0.0822456	-0.76453	-0.328678	0.352525	0.125792	-0.0872193	266.908	148.408	200.753	321.902	275.087	237.327	140.45	127.04	94.7193	37.7698	42.9048	56.6829
786.629	3-furaldehyde	aldehyde	95	95_1519	139.433	121.667	142.788	111.885	81.7941	108.144	171.929	118.459	73.3026	76.1052	85.9661	76.5195	2.32906	44.8271	2.38478	2.35841	2.31995	2.34472	0.57989	0.159639	0.428645	-0.179527	-2.44737	-5.26582	134.629	100.608	121.23	79.5303	16.5136	2.34103	11.3503	16.4002	49.3715	5.57745	24.5202	0.0194914
1099	2,4-octadienal	aldehyde	110	110_3628	197.343	2.49574	265.042	241.673	2.35345	186.499	275.508	273.101	2.29393	2.57547	176.518	264.231	219.072	210.911	2.38478	241.348	247.029	202.701	0.0338414	-0.0769174	0.278781	-0.0346543	-0.0707604	0.605831	154.96	143.509	183.634	147.775	144.122	230.359	136.308	125.318	157.05	133.175	122.816	24.1203
1224.09	decanal	aldehyde	57	57_4703	31.2032	112.92	2.35352	145.432	57.7889	62.4017	2.35406	60.6234	75.4474	2.57547	2.3159	2.30307	444.769	164.509	2.38478	279.825	330.594	312.047	-0.492324	0.366388	-0.573888	-4.83997	1.56974	2.1625	48.8254	88.541	46.1416	2.39815	203.888	307.489	57.3509	49.3233	38.6387	0.153703	223.806	25.6894
1818.9	hexadecanal	aldehyde	41	41_9165	2.3792	2.49574	2.35352	2.32803	2.35345	2.353	2.35406	2.32318	2.29393	2.57547	2.3159	2.30307	2.32906	2.31605	56.102	2.35841	64.3439	73.1671	0.00339843	-0.0358438	-0.0488875	-0.00340646	3.07446	4.27765	2.40949	2.34483	2.32372	2.39815	20.249	46.6231	0.0757917	0.014547	0.0300682	0.153703	31.0496	38.5874
675.884	alkane-1	alkane	43	43_1090	2.3792	2.49574	2.35352	2.32803	2.35345	2.353	2.35406	2.32318	2.29393	2.57547	2.3159	2699.09	2257.44	1614.3	2.38478	2.35841	2.31995	2.34472	0.0194877	-0.0197545	-0.0327982	8.56667	9.08545	-0.0220945	2.40949	2.34483	2.32372	901.328	1291.37	2.34103	0.0757917	0.014547	0.0300682	1556.91	1161.69	0.0194914
905.626	nonane	alkane	39	39_2166	2.3792	2.49574	2.35352	2.32803	193.783	2.353	2.35406	2.32318	319.705	2.57547	275.407	2.30307	246.042	2.31605	2.38478	2.35841	2.31995	252.175	-5.13385	-0.354804	0.354015	0.143214	-0.0174726	0.0172635	2.40949	66.1547	108.128	93.4284	83.581	85.6178	0.0757917	110.529	183.232	157.598	140.695	144.243
911.471	alkane-2	alkane	67	67_2204	2.3792	2.49574	2.35352	2.32803	2.35345	2.353	2.35406	2.32318	2.29393	60.4721	38.2239	67.1345	2.32906	56.002	2.38478	2.35841	79.0177	2.34472	-2.23259	-2.27184	-2.28488	2.28728	0.837721	1.30123	2.40949	2.34483	2.32372	55.2768	20.2386	27.9069	0.0757917	0.014547	0.0300682	15.1393	30.972	44.2632
1076.83	alkane-3	alkane	55	55_3444	2.3792	2.49574	2.35352	2.32803	2.35345	2.353	2.35406	2.32318	2.29393	2.57547	2.3159	2.30307	2.32906	71.091	61.8613	2.35841	19.1976	73.894	0.00339843	-0.0358438	-0.0488875	-0.00340646	4.22953	3.72638	2.40949	2.34483	2.32372	2.39815	45.0938	31.8167	0.0757917	0.014547	0.0300682	0.153703	37.3218	37.4
1107.23	alkane-4	alkane	55	55_3697	95.3226	101.065	109.415	103.225	73.0628	95.7908	118.551	123.024	90.1974	2.57547	95.0908	110.421	100.569	111.668	92.3149	107.414	151.795	84.8907	0.00295304	-0.165624	0.120544	-0.552461	-0.0029591	0.173176	101.934	90.6929	110.591	69.3623	101.517	114.7	7.08635	15.714	17.8021	58.3448	9.71141	34.0419
1123.83	alkane-5	alkane	71	71_3837	2.3792	2.49574	2.35352	24.8634	2.35345	2.353	2.35406	2.32318	2.29393	2.57547	2.3159	2.30307	78.7805	17.9262	2.38478	65.7996	103.377	70.5293	-1.34788	0.684488	-1.40017	-1.35468	2.42912	3.70356	2.40949	9.85662	2.32372	2.39815	33.0305	79.902	0.0757917	12.9963	0.0300682	0.153703	40.3755	20.4672
1318.7	tridecane	alkane	57	57_5529	63.8339	122.865	67.4519	94.6578	83.5945	83.2022	74.5296	68.4757	86.8368	78.8996	92.6128	37.6091	441.101	168.828	105.944	241.902	271.806	210.908	-0.0205822	0.0202927	-0.165624	-0.301926	1.47344	1.49095	84.717	87.1515	76.614	69.7072	238.624	241.539	33.0868	6.50362	9.35632	28.6309	178.147	30.4506
1411.15	tetradecane	alkane	57	57_6314	70.1864	154.798	60.1795	175.464	93.9379	73.3196	57.7922	68.6848	77.2826	90.2446	71.4223	105.043	120.634	96.9265	74.5602	98.1923	88.3787	94.3751	0.010709	0.275954	-0.474215	-0.0858114	0.0454811	-0.0107891	95.0546	114.24	67.9199	88.9033	97.3735	93.6487	51.9807	54.014	9.76768	16.8504	23.04	4.947
1419.14	alkane-6	alkane	57	57_6380	2.3792	2.49574	2.35352	2.32803	2.35345	2.353	2.35406	2.32318	2.29393	2.57547	2.3159	2.30307	2.32906	43.3564	2.38478	42.9938	2.31995	48.2544	0.00339843	-0.0358438	-0.0488875	-0.00340646	2.73678	3.69766	2.40949	2.34483	2.32372	2.39815	16.0234	31.1894	0.0757917	0.014547	0.0300682	0.153703	23.6711	25.1396
1503.76	pentadecane	alkane	57	57_7056	1611.07	1769.55	1619.35	1757.41	1929.31	1846.26	1485.07	2027.27	1933.07	2204.53	1849.01	2111.65	2371.46	1737.29	2009.61	2109.73	1912.92	2026.35	-0.211887	-0.0657519	-0.0887682	0.0903366	0.0793362	0.0628854	1666.66	1844.33	1815.14	2055.06	2039.45	2016.33	89.204	85.9668	289.699	184.389	318.138	98.7854
1598.55	hexadecane	alkane	57	57_7758	55.5305	120.681	2.35352	90.642	78.0051	60.1075	22.9992	56.5578	57.6694	71.4179	51.8877	54.2373	2.32906	48.4864	59.9773	52.4628	52.8022	63.3427	0.045053	0.402401	-0.334841	0.0367678	-0.643536	-0.0377294	59.5218	76.2515	45.7422	59.181	36.9309	56.2026	59.2648	15.3426	19.7038	10.6624	30.5119	6.18587
1697.06	heptadecane	alkane	57	57_8424	763.461	1427.51	830.992	750.768	1005.37	933.049	716.812	888.059	944.721	1046.11	794.075	1032.79	1074.38	830.117	973.552	931.277	794.677	1073.97	0.0914035	-0.076914	-0.153817	0.0184591	0.0210099	-0.0186983	1007.32	896.395	849.864	957.656	959.351	933.306	365.458	131.199	118.659	141.822	122.751	139.655
1800.24	octadecane	alkane	71	71_9057	2.3792	318.057	27.7598	2.32803	2.35345	2.353	2.35406	2.32318	2.29393	2.57547	2.3159	2.30307	2.32906	24.4574	2.38478	2.35841	27.8627	2.34472	4.25925	-1.37006	-1.38311	-1.33763	0.68197	0.840777	116.065	2.34483	2.32372	2.39815	9.72376	10.8553	175.389	0.014547	0.0300682	0.153703	12.7598	14.7288
1031.46	acetylcyclohexene	alkene	109	109_3076	65.9157	66.7734	74.23	84.7288	47.5514	47.7425	75.5183	66.141	58.392	2.57547	71.6307	58.5555	59.4726	65.6831	64.3772	69.4198	73.299	78.1027	0.0871323	-0.113756	0.0384348	-0.553096	-0.0394869	0.180945	68.9731	60.0076	66.6838	44.2539	63.1776	73.6072	4.5728	21.4094	8.57601	36.6819	3.27441	4.34968
1496.15	1-pentadecene	alkene	41	41_6997	65.773	69.4064	56.9669	86.987	35.5606	51.5543	36.8881	68.2783	66.3405	103.225	46.9432	79.7553	78.5942	48.2664	58.9518	73.0871	66.8031	65.5585	0.0239767	-0.118297	-0.139962	0.282925	-0.0243819	0.120549	64.0488	58.034	57.169	76.6412	61.9375	68.4829	6.39648	26.3184	17.5904	28.2698	15.3828	4.03563
1689.64	8-heptadecene	alkene	97	97_8376	68.3663	89.9339	53.8132	58.3638	54.247	54.9544	45.916	51.4701	54.5612	53.029	42.7167	85.7202	73.0044	40.5655	67.7159	63.394	37.4789	59.4622	0.282224	-0.0578887	-0.199041	0.0570877	0.0556552	-0.121521	70.7045	55.8551	50.6491	60.4887	60.4286	53.445	18.1735	2.20123	4.38069	22.4513	17.404	13.9662
419.247	dimethylamine	amine	44	44_ 500	382.088	2.49574	217.23	646.274	853.219	480.095	2.35406	2.32318	474.213	1367.33	940.961	890.85	220.737	452.196	1034.61	158.155	395.1	130.202	-0.99023	0.727584	-1.31985	1.42007	0.514309	-0.806694	200.604	659.863	159.63	1066.38	569.182	227.819	190.341	186.933	272.437	261.833	419.361	145.542
889.745	styrene	aromatic	104	104_2066	2.3792	61.7071	55.4842	2.32803	42.1385	2.353	101.943	71.7863	2.29393	2.57547	2.3159	2.30307	2.32906	2.31605	2.38478	2.35841	2.31995	33.7992	1.48729	0.134614	2.04519	-2.56754	-2.60092	-0.14848	39.8568	15.6065	58.6743	2.39815	2.3433	12.8258	32.6054	22.9774	51.1019	0.153703	0.0365125	18.1635
972.319	benzaldehyde	aromatic	106	106_2641	338.846	327.091	369.338	362.393	207.527	267.525	454.522	323.433	279.55	298.703	306.231	297.441	135.039	253.549	191.057	97.6971	135.068	87.5402	0.251074	-0.0548723	0.281726	0.0528615	-0.585698	-1.44142	345.092	279.148	352.502	300.792	193.215	106.768	21.8048	78.0847	91.0359	4.75253	59.2846	25.0286
975.744	3-methyl-2-cyclopenten-1-one	aromatic	96	96_2668	264.044	140.235	327.751	321.187	189.511	260.76	308.876	402.108	207.773	164.856	205.652	231.159	283.691	212.138	237.954	310.838	368.536	202.314	-0.0400204	0.0356653	0.28776	-0.322958	-0.0365694	0.228347	244.01	257.153	306.252	200.556	244.594	293.896	95.3495	65.9119	97.194	33.444	36.2358	84.3961
989.713	phenol	aromatic	66	66_2781	1133.8	577.414	1212.65	1119.63	629.03	828.799	1483.73	1198.95	793.31	570.261	663.956	886.924	924.276	744.053	756.99	1038.45	1147.77	767.85	0.0880961	-0.0938274	0.337644	-0.374938	-0.181604	0.10293	974.62	859.154	1158.66	707.047	808.44	984.693	346.243	246.706	346.968	162.669	100.526	195.585
1062.68	aromatic-1	aromatic	124	124_3328	107.421	135.781	131.491	108.975	84.5947	89.6848	157.369	123.303	134.505	153.537	124.85	138.046	87.5145	116.74	111.035	68.4056	110.639	2.34472	0.119147	-0.28446	0.267164	0.271524	-0.12988	-0.927473	124.898	94.4182	138.392	138.811	105.097	60.463	15.2864	12.8611	17.3626	14.3587	15.4916	54.5821
1065.13	benzeneacetaldehyde	aromatic	91	91_3348	2.3792	2.49574	17.1807	2.32803	2.35345	50.7072	16.9257	2.32318	2.29393	70.8384	2.3159	101.83	2.32906	37.5084	116.306	119.241	2.31995	32.4627	-2.24713	-0.918683	-2.28107	0.740879	0.576523	0.556805	7.35188	18.4629	7.18094	58.3282	52.0478	51.3413	8.5122	27.9244	8.43922	50.923	58.3629	60.7037
1066.84	2-hydroxybenzaldehyde	aromatic	122	122_3362	252.219	257.423	331.799	289.328	205.538	205.17	386.278	233.375	258.939	233.982	258.281	283.519	186.011	232.265	211.113	220.865	248.595	181.868	0.189419	-0.0760127	0.25175	0.0722074	-0.229493	-0.180059	280.48	233.346	292.864	258.594	209.796	217.109	44.5195	48.4826	81.9023	24.7703	23.1552	33.5213
1074.28	2-methylphenol	aromatic	108	108_3423	1923.24	1648.98	2030.59	2090.54	1692.44	1894.18	2358.04	2029.82	2041.7	1925.8	1779.74	1995.13	1912.82	1864.61	1945.83	2122.98	2276.99	1804.24	-0.0278359	-0.00881931	0.170733	-0.00285659	0.00285094	0.11926	1867.6	1892.39	2143.19	1900.22	1907.76	2068.07	196.794	199.058	186.162	109.945	40.8434	241.11
1089.16	acetophenone	aromatic	105	105_3546	1088.45	1085.73	1236.4	1297.44	1081.97	1046.73	1489.63	1130.53	1190.15	1189.69	1122.64	1145.19	1032.3	1162.22	1131.45	1119.9	1228.06	1070.8	-0.00501362	0.00155601	0.154876	0.0147079	-0.0412586	-0.00155769	1136.86	1142.05	1270.1	1152.51	1108.65	1139.59	86.2133	135.719	192.437	34.1164	67.8917	80.4549
1093.36	4-methylbenzaldehyde	aromatic	91	91_3581	261.486	208.431	266.724	257.306	224.484	198.382	324.213	212.188	229.749	223.023	240.552	222.05	111.12	236.295	184.511	75.3158	125.08	55.9099	0.109292	-0.00577307	0.165954	0.00575006	-0.360449	-1.4138	245.547	226.724	255.383	228.542	177.308	85.4354	32.2497	29.5258	60.2517	10.4126	62.8976	35.6783
1097.92	3-methylphenol	aromatic	107	107_3619	2860.92	1998.24	2823.61	2857.72	2230.65	2669.12	3000.86	2847.5	2742.25	2564.57	2457.8	2707.07	2735.83	2630.61	2599.25	2920.92	2962.8	2515.06	-0.0331952	-0.0192318	0.12794	-0.0244558	0.0189788	0.0953596	2560.92	2585.83	2863.54	2576.48	2655.23	2799.59	487.656	321.727	130.052	125.061	71.5435	247.306
1111.04	2-methoxyphenol	aromatic	109	109_3729	15064	13975.9	16943.6	16748.2	13263.4	14811.6	16484.3	16206.6	16436.7	14462	15662	17825.6	15114.2	15632.3	17054	17094.2	18465.7	15561.1	-0.0581583	-0.0950307	0.0372586	0.00224334	-0.00224683	0.0946424	15327.8	14941	16375.9	15983.2	15933.5	17040.3	1501.32	1745.98	148.516	1704.63	1004.35	1453.01
1119.58	benzoic acid methyl ester	aromatic	105	105_3801	160.203	207.932	150.119	183.03	175.72	150.51	238.007	176.492	181.656	170.483	186.962	174.02	164.28	173.148	171.955	162.777	207.532	168.035	-0.0182717	-0.0435308	0.183756	0.0180432	-0.0431836	0.0365933	172.752	169.753	198.719	177.155	169.794	179.448	30.8817	17.0614	34.1229	8.67536	4.81227	24.4628
1123.59	aromatic-2	aromatic	79	79_3835	177.25	186.581	221.713	209.232	171.107	136.486	225.131	199.317	218.876	204.377	188.167	202.923	165.841	172.21	161.021	169.452	209.631	151.844	0.0689047	-0.111198	0.204669	0.093146	-0.16163	-0.0723615	195.182	172.275	214.441	198.489	166.357	176.976	23.4459	36.387	13.4659	8.96881	5.61237	29.619
1130.19	3-methylbenzofuran	aromatic	131	131_3891	112.203	130.402	88.0452	142.161	134.558	97.8497	142.562	94.0772	108.583	141.806	138.745	110.755	98.0768	115.849	126.954	114.194	139.742	141.07	-0.122273	0.0576536	-0.0600538	0.120716	-0.0783187	0.134298	110.217	124.856	115.074	130.435	113.626	131.669	21.2483	23.6955	24.8856	17.1124	14.5663	15.1482
1131.37	2,6-dimethylphenol	aromatic	122	122_3901	583.118	528.173	625.001	635.646	543.305	586.686	653.805	599.404	632.85	612.087	583.514	634.392	566.952	613.625	619.018	638.728	724.557	523.049	-0.0637965	-0.0396159	0.0555692	0.0120323	-0.0121335	0.0557793	578.764	588.546	628.686	609.998	599.865	628.778	48.5605	46.1985	27.4386	25.5035	28.6309	101.122
1134.42	7-methylbenzofuran	aromatic	131	131_3927	200.186	288.545	161.31	276.21	222.942	185.711	270.941	212.025	194.525	291.106	298.126	238.932	287.779	262.107	220.497	256.63	276.399	268.928	-0.162661	-0.087376	-0.102988	0.186725	0.0823849	0.140335	216.68	228.288	225.83	276.054	256.794	267.319	65.2012	45.4855	40.0345	32.34	33.9541	9.98229
1142.51	aromatic-3	aromatic	79	79_3996	185.566	137.815	193.765	184.438	140.948	110.25	202.284	170.986	154.817	162.86	176.981	171.429	161.404	173.182	132.034	144.17	158.151	150.824	0.0808984	-0.166547	0.111107	0.0644134	-0.0674243	-0.109699	172.382	145.212	176.029	170.423	155.54	151.048	30.2155	37.2776	24.132	7.11393	21.1919	6.99358
1146.25	aromatic-4	aromatic	123	123_4028	61.7402	72.3265	69.9348	70.3881	2.35345	2.353	80.9326	60.6118	58.5411	68.8553	2.3159	88.5991	2.32906	64.9304	87.9508	2.35841	77.6141	2.34472	0.373317	-1.06848	0.345355	0.0207365	-0.0210389	-0.935996	68.0005	25.0315	66.6952	53.2568	51.7367	27.4391	5.55187	39.2799	12.3734	45.2071	44.3094	43.4528
1150.57	aromatic-5	aromatic	79	79_4065	67.6644	57.8512	95.3528	76.9182	2.35345	48.0954	72.7287	2.32318	2.29393	2.57547	33.65	2.30307	2.32906	38.8517	2.38478	2.35841	2.31995	2.34472	1.86924	1.07504	0.355446	-0.64995	-0.472691	-3.1057	73.6228	42.4557	25.7819	12.8428	14.5218	2.34103	19.4479	37.6009	40.6571	18.02	21.0703	0.0194914
1151.5	benzofuran derivative-1	aromatic	91	91_4073	100.557	101.589	91.1871	115.82	69.8386	91.5672	121.387	121.77	91.8834	104.68	99.352	113.749	88.3762	95.7338	119.37	96.3764	104.978	101.116	-0.0466616	-0.128141	0.145133	0.0688309	0.00240222	-0.00240623	97.7776	92.4085	111.68	105.927	101.16	100.824	5.73086	23.0021	17.1454	7.27882	16.1939	4.30825
1160.11	2-ethylphenol	aromatic	107	107_4147	351.384	306.364	320.973	324.691	282.614	363.68	340.844	346.409	405.441	358.879	322.581	352.082	350.233	365.831	360.531	384.704	346.207	344.51	-0.107564	-0.119013	0.0513568	-0.0289362	0.029942	0.0283672	326.24	323.662	364.232	344.514	358.865	358.474	22.9675	40.5431	35.7966	19.296	7.93162	22.7317
1168	1,4-dimethoxybenzene	aromatic	138	138_4215	251.017	210.678	247.355	255.281	210.551	265.666	274.531	236.941	237.433	208.665	176.749	237.631	203.548	202.793	184.487	220.216	245.068	170.133	0.0769239	0.12189	0.15582	-0.109627	-0.186225	-0.0812576	236.35	243.833	249.635	207.682	196.943	211.806	22.3082	29.2865	21.5616	30.4526	10.7937	38.169
1171.93	2,3-dimethylphenol	aromatic	122	122_4249	728.618	714.517	699.748	802.415	671.074	775.986	742.624	721.208	788.401	804.385	708.375	791.669	869.148	742.281	672.068	849.192	791.916	699.021	-0.0817815	-0.0117466	-0.00997831	0.0230744	0.00990977	0.0452536	714.294	749.825	750.744	768.143	761.165	780.043	14.4361	69.4686	34.3248	52.1493	99.8879	75.7866
1174.13	3,4-dimethylphenol	aromatic	107	107_4268	700.46	540.627	633.897	670.159	551.366	710.219	654.041	668.17	700.211	714.887	638.4	600.134	718.562	665.111	633.625	765.009	715.091	611.035	-0.0825223	-0.0394959	0.0266837	-0.0233971	0.0230237	0.074886	624.994	643.915	674.141	651.14	672.433	697.045	80.2878	82.6146	23.6573	58.4278	42.9394	78.5573
1183.48	2-hydroxy-3-methylbenzaldehyde	aromatic	136	136_4349	200.007	226.139	241.13	228.985	195.854	205.747	261.065	200.037	215.125	235.398	210.585	184.902	186.977	233.55	179.98	196.267	225.152	189.09	0.0812485	-0.000341639	0.100474	0.000341558	-0.0708546	-0.0470235	222.425	210.195	225.409	210.295	200.169	203.503	20.8112	17.0078	31.7872	25.2494	29.1199	19.0886
1186.93	2-hydroxyacetophenone	aromatic	121	121_4379	296.163	289.718	287.353	320.978	252.619	277.137	320.964	299.214	310.346	282.233	326.183	335.891	352.096	311.01	306.325	328.927	335.094	266.337	-0.0915484	-0.129208	0.000128625	0.0213405	0.0592234	-0.000128637	291.078	283.578	310.175	314.769	323.144	310.12	4.55969	34.6314	10.8762	28.5919	25.1824	38.0419
1189.81	4-ethylphenol	aromatic	107	107_4404	768.208	528.622	678.861	642.037	504.885	688.795	674.062	633.496	652.394	645.813	560.169	634.668	682.764	646.895	603.326	728.902	697.332	660.391	0.0214977	-0.0845156	0.00995936	-0.0806436	-0.0100286	0.100312	658.564	611.906	653.318	613.55	644.328	695.542	121.076	95.5856	20.2984	46.5638	39.7812	34.2902
1191.31	2-methoxybenzyl alcohol	aromatic	107	107_4417	352.05	291.827	353.722	322.386	282.555	378.116	387.161	344.214	365.538	373.238	314.522	368.56	383.946	352.502	307.208	389.078	371.599	334.135	-0.0738409	-0.0950253	0.0630762	0.00867421	-0.00872668	0.0603105	332.533	327.686	365.638	352.107	347.885	364.937	35.2627	48.0004	21.4735	32.6331	38.5768	28.071
1193.49	dimethyl phenol derivative-1	aromatic	107	107_4436	310.093	238.243	292.931	309.57	248.359	329.021	309.759	284.985	265.626	286.509	272.407	318.019	339.449	281.863	270.267	312.3	281.7	307.663	-0.0681218	0.00816815	-0.0357288	-0.00821466	0.015678	0.0319045	280.422	295.65	286.79	292.312	297.193	300.555	37.5227	42.0938	22.1219	23.3531	37.0512	16.492
1197.97	4-methylacetophenone	aromatic	119	119_4475	301.385	338.472	325.256	359.32	298.994	339.797	377.132	282.278	377.501	301.202	352.595	316.257	361.109	360.029	351.386	293.457	353.294	328.203	-0.0316685	0.0168343	0.0718538	-0.0243009	0.120572	-0.0170331	321.704	332.704	345.637	323.352	357.508	324.985	18.7968	30.7824	54.8709	26.4211	5.32955	30.0483
1201.53	2-methoxy-3-methylphenol	aromatic	123	123_4506	1919.61	1865.61	1947.03	2114.94	1805.77	1869.89	2183.99	1900.32	2134.19	1993.4	1919.94	1990.39	2079.97	2089.88	1916.97	2050.42	2172.22	1936.01	-0.0647245	-0.050117	0.0527399	-0.0221992	0.0218628	0.0387892	1910.75	1930.2	2072.83	1967.91	2028.94	2052.89	41.4255	163.171	151.466	41.5741	97.0952	118.122
1209.9	2-methoxy-5-methylphenol	aromatic	123	123_4579	452.262	346.546	452.899	470.787	342.097	461.083	456.429	401.376	430.055	434.598	409.289	483.932	449.812	441.554	463.292	464.017	457.843	423.457	-0.0632886	-0.0378577	-0.0222101	0.0218734	0.0507428	0.0407606	417.236	424.656	429.287	442.606	451.553	448.439	61.2203	71.662	27.5345	37.9608	10.9728	21.8541
1212.99	naphthalene	aromatic	128	128_4606	1494.26	2028.81	991.961	1908.03	1605.61	1565.11	1705.14	1265.39	1686.59	1730.82	2004.25	1523.68	1799.25	1695.79	1584.06	1746.98	1792.58	1772.43	-0.169787	-4.79852e-05	-0.125083	0.0501968	4.79836e-05	0.0647326	1505.01	1692.92	1552.37	1752.91	1693.03	1770.67	518.508	187.393	248.708	241.046	107.622	22.853
1215.28	2-methoxy-4-methylphenol	aromatic	123	123_4626	10902.4	10218.8	11800.3	11628.2	10191	11815.8	11318.9	11135.9	12608.3	12709.4	11203.5	12455.7	11853.6	11428.6	11868.2	11908.3	12329.8	11647.6	-0.0927192	-0.0617799	-0.0017949	0.0509487	0.00179267	0.0316656	10973.8	11211.7	11687.7	12122.9	11716.8	11961.9	793.151	888.863	802.494	806.213	249.689	344.263
1224.78	2,4,6-trimethylphenol	aromatic	136	136_4709	100.759	83.9691	89.9162	103.947	78.0992	58.6369	112.983	65.1768	73.1879	79.7367	74.5487	75.2873	67.4613	84.2578	60.5735	86.1645	42.3392	27.9491	0.22412	0.033688	0.0962407	-0.0344935	-0.147391	-0.587718	91.5481	80.2276	83.7826	76.5242	70.7642	52.1509	8.51315	22.7298	25.6037	2.80643	12.1827	30.3226
1229.01	2,3,5-trimethylphenol	aromatic	121	121_4746	204.159	260.118	164.146	193.227	207.127	202.017	226.778	184.565	218.084	229.977	217.405	178.925	244.784	229.578	221.379	269.578	215.303	208.54	-0.0011522	-0.0622369	0.00115128	-0.00601865	0.145663	0.140842	209.474	200.79	209.809	208.769	231.914	231.14	48.2063	7.03086	22.2901	26.5988	11.876	33.4593
1232.89	aromatic-6	aromatic	131	131_4780	81.5114	133.959	70.0878	2.32803	71.792	103.462	89.1954	72.0534	85.6784	104.281	106.253	98.5253	110.106	79.2551	90.6933	135.774	109.119	86.2272	0.0139687	-0.671332	-0.195729	0.128071	-0.0141053	0.227539	95.186	59.1939	82.3091	103.02	93.3516	110.373	34.0605	51.7304	9.05403	4.01541	15.5965	24.797
1239.06	aromatic-7	aromatic	145	145_4834	61.4785	78.0167	2.35352	62.0188	57.636	63.1782	70.4453	2.32318	67.7742	2.57547	66.281	61.8144	102.234	67.6633	56.6624	54.774	54.8553	77.7862	-0.194673	0.1715	-0.208018	-0.313089	0.480866	0.207215	47.2829	60.9443	46.8476	43.557	75.52	62.4719	39.779	2.92317	38.5824	35.5612	23.7801	13.2627
1241.8	4,7-dimethylbenzofuran	aromatic	145	145_4858	246.711	408.465	172.454	323.247	251.548	271.572	271.894	194.822	270.546	272.498	268.69	245.784	324.392	272.437	257.235	319.423	265.519	286.408	-0.0162398	0.0160591	-0.183048	-0.0889134	0.0291164	0.058026	275.877	282.123	245.754	262.324	284.688	290.45	120.678	36.9956	44.1137	14.4504	35.2149	27.1784
1245.12	aromatic-8	aromatic	131	131_4887	2.3792	79.6514	33.5023	2.32803	53.9763	78.0845	2.35406	34.8129	58.9082	2.57547	63.6988	2.30307	63.9677	52.389	2.38478	55.7292	51.5726	2.34472	0.0372293	0.255338	-0.228841	-0.715272	0.0767478	-0.0382156	38.511	44.7963	32.025	22.8591	39.5805	36.5488	38.8788	38.7035	28.3799	35.3684	32.7285	29.6945
1248.66	aromatic-9	aromatic	121	121_4918	127.359	125.635	89.5161	113.724	83.1238	119.65	91.1022	103.463	119.101	54.4584	101.494	115.649	132.861	130.069	118.428	118.687	101.649	114.634	0.0724525	-0.041495	-0.0544649	-0.262204	0.227455	0.0403348	114.17	105.5	104.555	90.5337	127.12	111.656	21.3683	19.6031	14.0313	32.0337	7.65525	8.90065
1253.34	aromatic-10	aromatic	121	121_4959	2.3792	65.3134	56.8963	66.5701	48.281	65.4841	48.0935	2.32318	69.1506	51.5996	85.6303	2.30307	88.4228	70.8942	2.38478	2.35841	53.5446	2.34472	-0.084028	0.449477	-0.143382	0.0794021	0.292131	-1.18093	41.5297	60.1117	39.8557	46.511	53.9006	19.4159	34.1655	10.2601	34.1668	41.896	45.4667	29.5563
1255.4	3,4,5-trimethylphenol	aromatic	121	121_4977	110.93	117.35	100.142	111.781	91.302	133.851	105.862	120.945	123.861	109.2	128.278	95.1513	144.052	123.538	90.9914	144.063	112.344	121.046	-0.066021	-0.0291089	0.0285331	-0.0476578	0.0607304	0.134727	109.474	112.311	116.889	110.876	119.527	125.818	8.69558	21.2793	9.66044	16.6266	26.7569	16.3893
1258.36	2,6-dimethoxytoluene	aromatic	152	152_5003	641.456	598.303	598.253	627.952	589.209	639.723	641.894	613.773	682.628	699.28	577.214	569.388	671.597	632.396	572.992	690.188	652.731	619.394	-0.0225255	-0.00778725	0.0541163	-0.0163612	0.00774544	0.0718837	612.671	618.962	646.098	615.294	625.662	654.104	24.9289	26.4298	34.6198	72.839	49.6462	35.4172
1260.42	aromatic-11	aromatic	91	91_5021	2.3792	2.49574	2.35352	2.32803	2.35345	2.353	2.35406	2.32318	2.29393	2.57547	2.3159	2.30307	2.32906	55.7936	2.38478	69.3372	57.3493	50.6929	0.00339843	-0.0358438	-0.0488875	-0.00340646	3.06875	4.62041	2.40949	2.34483	2.32372	2.39815	20.1691	59.1265	0.0757917	0.014547	0.0300682	0.153703	30.8517	9.44835
1265.22	aromatic-12	aromatic	148	148_5063	77.7522	63.9283	62.8978	51.985	41.7384	78.2256	60.2051	53.2357	59.5964	37.7951	52.0382	55.6767	72.7133	61.2826	43.9754	81.9665	47.3503	55.0189	0.221148	-0.0295246	-0.0204239	-0.270387	0.0201388	0.0708298	68.1928	57.3163	57.679	48.5033	59.3238	61.4452	8.29475	18.8188	3.86009	9.45038	14.4687	18.1809
1270.25	aromatic-13	aromatic	152	152_5107	92.8839	77.1058	70.4644	79.2346	81.4058	81.1551	82.6864	70.3227	83.7285	97.6104	92.3927	74.1128	82.8214	69.1108	77.3504	84.1009	80.5372	71.2092	0.0111926	0.0192187	-0.0112802	0.146603	-0.0574415	-0.0167157	80.1514	80.5985	78.9125	88.0387	76.4276	78.6158	11.5159	1.1878	7.45726	12.3391	6.90174	6.65713
1273.79	aromatic-14	aromatic	135	135_5138	238.479	244.345	193.883	304.891	225.154	257.654	247.165	209.609	253.445	220.1	249.411	212.021	226.385	231.755	223.991	273.469	251.529	242.245	-0.0409178	0.178196	0.028814	-0.0306697	-0.0294012	0.140236	225.569	262.566	236.74	227.177	227.377	255.748	27.5973	40.0946	23.7047	19.674	3.97616	16.0338
1280.2	2-methoxy-4-ethylphenol	aromatic	137	137_5194	198.925	176.499	168.488	203.086	166.483	201.711	181.369	164.4	173.547	222.173	178.382	217.145	212.457	206.892	192.631	231.407	209.063	175.503	-0.121323	-0.0504971	-0.188083	0.0622108	0.0487892	0.0581696	181.304	190.427	173.105	205.9	203.993	205.324	15.777	20.7473	8.49301	23.9636	10.2261	28.1391
1283.52	aromatic-15	aromatic	148	148_5223	109.883	111.747	84.2678	117.158	115.06	105.45	119.198	98.1079	128.139	130.139	103.833	100.736	172.816	109.178	99.5408	136.269	123.828	116.58	-0.159075	-0.0165178	0.0163308	-0.0292206	0.159693	0.1412	101.966	112.556	115.148	111.569	127.179	125.559	15.3553	6.24292	15.4197	16.1558	39.8162	9.9581
1287.65	3,5-dimethoxytoluene	aromatic	152	152_5259	582.963	683.894	462.82	678.808	566.805	642.782	638.304	519.928	667.809	643.688	675.049	619.526	700.349	647.115	559.255	726.095	597.226	581.503	-0.13292	-0.00626227	-0.0547035	0.031342	0.00766977	0.00623521	576.559	629.465	608.68	646.088	635.573	634.941	110.676	57.1769	78.2649	27.8396	71.2513	79.3319
1291.09	aromatic-16	aromatic	148	148_5289	150.235	107.342	115.923	116.541	121.932	140.074	127.237	84.436	101.793	99.9284	106.288	69.783	90.3443	113.336	89.4771	70.2216	69.645	2.34472	0.300303	0.319675	0.0475091	-0.136135	-0.049127	-1.09276	124.5	126.183	104.489	91.9998	97.719	47.4038	22.6963	12.3288	21.5274	19.5013	13.5314	39.0234
1295.91	2,5-dimethoxytoluene	aromatic	137	137_5331	6514.44	5854.81	6246.79	6187.28	5574.19	6867.74	6239.31	5762.8	6519.77	6478.23	5871.07	6349.47	6928.45	6786.07	6039.32	6871.65	6487.52	6339.59	-0.00371101	-0.00269074	-0.0110272	0.00268573	0.0818755	0.0778475	6205.35	6209.74	6173.96	6232.92	6584.61	6566.25	331.761	647.066	382.691	319.921	477.573	274.627
1302.11	1-indanone	aromatic	104	104_5385	620.805	529.408	590.216	558.262	550.848	599.828	585.396	510.472	643.459	654.917	527.874	613.192	590.149	575.769	615.691	598.989	541.721	575.805	0.000456106	-0.0258857	-0.00045625	0.0457879	0.034195	-0.0195037	580.143	569.646	579.776	598.661	593.87	572.172	46.5233	26.3997	66.6713	64.756	20.2195	28.8062
1318.93	2-methylnaphthalene	aromatic	142	142_5531	550.392	778.944	293.225	656.936	551.848	548.685	477.509	372.743	548.674	621.256	587.624	503.324	688.68	491.152	522.53	556.278	524.113	517.176	-0.0350481	0.0801787	-0.249001	0.0425336	0.0342168	-0.0574457	540.854	585.823	466.309	570.735	567.454	532.522	243	61.6058	88.4989	60.7528	106.151	20.8635
1325.87	1,2,3-trimethoxy-benzene	aromatic	168	168_5591	113.286	75.8205	115.734	2.32803	86.807	96.9673	79.6614	85.7834	92.4913	2.57547	87.3325	95.9574	2.32906	91.1364	2.38478	81.766	85.4207	71.9713	0.519708	-0.19225	0.278668	-0.194088	-1.14949	0.169618	101.613	62.0341	85.9787	61.9551	31.9501	79.7193	22.3709	51.9559	6.41718	51.6048	51.2569	6.95439
1326.45	3-methyl-1-indanone	aromatic	131	131_5596	238.039	225.989	236.588	226.716	223.26	259.76	204.191	191.86	285.48	254.225	235.839	202.877	336.841	234.083	195.624	275.686	220.709	233.992	-0.00935945	0.00929912	-0.049203	-0.0252479	0.120392	0.0506784	233.538	236.578	227.177	230.981	255.516	243.462	6.57821	20.15	50.8668	26.0163	73.0073	28.6861
1330.38	2-methoxy-4-vinylphenol	aromatic	150	150_5630	4211.69	3399.73	3861.38	2664.47	2860.15	3297.21	1861.31	1571.02	1804.68	1315.96	1221.73	998.173	1006.2	805.336	793.87	575.805	475.347	536.496	1.3871	1.00803	0.255693	-0.310986	-0.751541	-1.46616	3824.27	2940.61	1745.67	1178.62	868.469	529.216	407.253	323.952	153.881	163.222	119.417	50.6233
1333.75	1-methylnaphthalene	aromatic	142	142_5659	296.079	486.619	167.053	359.658	338.944	323.409	253.674	236.825	359.585	342.834	302.097	300.965	374.455	295.62	312.514	334.517	278.302	288.319	0.00293051	0.108719	-0.157014	-0.00293647	0.051969	-0.0728719	316.584	340.67	283.361	315.299	327.53	300.379	160.767	18.1862	66.5473	23.853	41.507	29.9853
1337.47	aromatic-17	aromatic	131	131_5691	167.055	154.823	159.545	145.91	136.853	204.358	163.537	136.859	167.652	185.589	193.03	190.556	212.166	179.563	151.672	151.198	142.886	195.468	-0.0205679	-0.00359462	-0.0612208	0.220997	0.154143	0.00358568	160.475	162.374	156.016	189.725	181.134	163.184	6.16897	36.6408	16.7177	3.7897	30.2774	28.266
1342.24	aromatic-18	aromatic	151	151_5732	67.4503	2.49574	75.7127	67.8971	53.1879	68.6018	58.3101	57.6497	59.9748	67.8637	65.5399	64.8775	44.7762	69.4003	65.7246	64.7501	76.1061	74.6677	-0.343326	0.0377019	-0.0708783	0.101629	-0.0387137	0.22193	48.5529	63.229	58.6449	66.0937	59.967	71.8413	40.1001	8.70292	1.19817	1.56826	13.2834	6.18313
1347.48	aromatic-19	aromatic	145	145_5777	2.3792	61.0832	2.35352	2.32803	45.8099	50.7072	33.2393	35.2891	49.4457	2.57547	46.399	2.30307	53.8828	30.6181	2.38478	2.35841	38.6968	2.34472	-0.214208	0.372527	0.627755	-0.574316	0.186476	-0.814949	21.9386	32.9484	39.3247	17.0925	28.9619	14.4667	33.9002	26.6308	8.82474	25.3805	25.7889	20.984
1357.07	aromatic-20	aromatic	158	158_5859	41.5765	60.1597	2.35352	54.6273	2.35345	49.3896	31.2502	2.32318	2.29393	2.57547	2.3159	2.30307	2.32906	2.31605	2.38478	2.35841	2.31995	2.34472	2.27335	2.30462	0.736262	-1.58145	-1.61483	-1.61623	34.6966	35.4568	11.9558	2.39815	2.3433	2.34103	29.5108	28.7877	16.7094	0.153703	0.0365125	0.0194914
1361.06	2,3-dimethoxybenzaldehyde	aromatic	166	166_5893	244.76	293.811	147.436	249.973	192.842	291.643	185.006	175.54	206.064	218.671	215.066	179.685	259.248	203.627	198.354	255.003	201.616	180.122	0.080039	0.178494	-0.19583	-0.0813045	0.0269656	-0.0274793	228.669	244.819	188.87	204.474	220.41	212.247	74.5021	49.602	15.6247	21.543	33.738	38.556
1362.59	2,6-dimethoxyphenol	aromatic	154	154_5906	1834.57	1681.81	1495.86	1399.11	1668.54	1759.47	2058.77	1989.86	1238.18	1569.53	1618.42	2074.78	2115.74	2119.37	1486.72	2049.61	1082.9	2182.39	-0.0736527	-0.127946	0.00329001	-0.00329753	0.117369	0.0109323	1670.75	1609.04	1762.27	1754.24	1907.28	1771.63	169.623	187.401	455.179	278.665	364.217	600.145
1367.06	aromatic-21	aromatic	117	117_5944	98.2134	91.6684	89.2337	102.41	74.5808	102.391	71.3751	94.2398	112.276	111.273	97.9741	2.30307	117.955	89.0404	91.373	118.581	90.4318	105.724	-0.000688658	0.000688329	-0.00702921	-0.400549	0.0955454	0.172592	93.0385	93.1273	92.6305	70.5168	99.4562	104.912	4.64397	16.0618	20.4981	59.4479	16.0631	14.092
1368.7	eugenol	aromatic	164	164_5958	1217.35	974.049	984.559	1004.29	965.067	1201.63	1017.97	1015.43	1086.53	999.567	998.129	1114.02	1289.86	1083.99	1005.26	1127.01	986.572	1096.28	0.0011296	-0.00113049	-0.0245517	-0.0283545	0.0905778	0.0164469	1058.65	1057	1039.98	1037.24	1126.37	1069.95	137.538	126.784	40.3394	66.4972	146.957	73.8276
1371.54	1-(2-hydroxy-6-methoxyphenyl)-ethanone	aromatic	151	151_5982	298.851	308.298	220.866	311.991	320.446	315.456	248.283	237.812	298.475	314.787	286.893	301.426	363.997	288.95	271.889	323.88	319.075	246.348	-0.114171	0.0808948	-0.191926	0.0110672	0.0453694	-0.0111528	276.005	315.964	261.523	301.035	308.279	296.435	47.985	4.24997	32.4264	13.951	49.0019	43.4424
1378.04	dihydroeugenol	aromatic	137	137_6037	1095.72	1077.14	832.098	900.495	777.956	1133.72	891.342	829.608	1020.01	921.041	906.743	958.549	1076.55	1003.38	886.078	1036.44	935.545	926.693	0.073635	-0.0220192	-0.0590259	-0.0353381	0.0548171	0.0216882	1001.65	937.392	913.653	928.778	988.67	966.225	147.13	180.732	97.1412	26.7554	96.0846	60.9668
1382.19	aromatic-22	aromatic	162	162_6072	65.4161	2.49574	50.2476	82.6452	56.2827	83.7552	53.7079	47.9388	55.9949	88.0297	50.0929	60.1331	74.2039	53.0259	56.9725	66.4835	68.1951	59.1339	-0.677707	0.23655	-0.261794	0.0689197	-0.037152	0.0362192	39.3865	74.2277	52.5472	66.0852	61.4007	64.6042	32.8362	15.5507	4.15155	19.6563	11.2621	4.81405
1394.45	aromatic-23	aromatic	164	164_6175	67.9737	2.49574	2.35352	62.3215	67.7323	69.6254	2.35406	52.1438	57.8186	92.8329	2.3159	2.30307	94.5017	59.8582	52.0717	2.35841	59.4952	76.4145	-0.782832	0.672386	-0.157729	-0.362535	0.720366	0.142172	24.2743	66.5597	37.4388	32.484	68.8105	46.0894	37.8449	3.79052	30.5165	52.2637	22.5872	38.8055
1396.37	biphenyl	aromatic	154	154_6191	216.174	253.217	106.473	238.007	189.594	222.9	173.341	130.028	186.508	186.619	212.449	203.983	254.403	177.224	189.364	196.75	195.305	180.004	-0.0336582	0.142162	-0.266966	0.0328908	0.075184	-0.0432216	191.955	216.833	163.293	201.017	206.997	190.687	76.3112	24.7699	29.5503	13.168	41.5014	9.27928
1408.62	1,2,3-trimethoxy-5-methylbenzene	aromatic	182	182_6293	124.73	135.568	116.535	99.733	83.2179	127.392	93.2679	102.627	123.253	103.302	88.641	130.48	118.375	99.3584	121.91	109.241	87.5087	108.983	0.232314	-0.0477473	-0.00738619	0.00734857	0.0824104	-0.069337	125.611	103.448	106.382	107.475	113.214	101.911	9.54751	22.3199	15.3413	21.2295	12.1291	12.4734
1416.59	2-methoxy-5-(1-propenyl)-phenol	aromatic	164	164_6359	338.286	336.625	284.176	301.969	307.466	351.727	305.687	295.346	297.638	325.888	255.779	351.471	383.748	343.226	289.596	322.654	304.204	352.025	-0.0015602	0.00155851	-0.0954303	-0.0411312	0.0824161	0.0279143	319.696	320.388	299.557	311.046	338.857	326.294	30.7725	27.2797	5.43087	49.5424	47.2277	24.1174
1444.24	naphthalene derivative-1	aromatic	154	154_6585	2.3792	85.3667	2.35352	60.2728	2.35345	72.4725	46.0807	2.32318	69.8388	2.57547	62.2282	2.30307	76.3001	50.4898	2.38478	67.2854	2.31995	2.34472	-0.209365	0.37506	0.182797	-0.634425	0.310369	-0.533886	30.0331	45.0329	39.4142	22.3689	43.0582	23.9834	47.9203	37.4615	34.2479	34.5194	37.5138	37.5007
1450.18	4-methoxy-3-(methoxymethyl)-phenol	aromatic	168	168_6633	570.151	504.301	514.385	442.629	540.469	593.734	561.079	684.56	441.043	457.069	583.027	645.562	689.577	719.966	470.541	619.578	377.004	679.853	-0.0813878	-0.0923304	0.00482806	0.00395272	0.161438	-0.00396357	529.613	525.611	562.227	561.886	626.695	558.811	35.4679	76.6403	121.763	96.0082	136.084	160.308
1457.02	(E)-isoeugenol	aromatic	164	164_6688	1201.01	915.861	912.977	846.601	868.576	1169.18	876.111	875.223	963.084	919.032	867.651	1079.18	1150.51	971.674	928.706	1086.6	934.292	1076.63	0.0350597	-0.0359329	-0.123541	-0.0452131	0.0450454	0.066929	1009.95	961.454	904.806	955.289	1016.96	1032.51	165.469	180.235	50.4723	110.329	117.633	85.2024
1462.89	biphenylene	aromatic	152	152_6735	216.733	267.718	117.547	188.338	186.028	225.406	114.584	136.777	211.65	220.667	169.616	159.292	235.969	154.399	162.499	203.672	139.928	151.399	0.127126	0.121784	-0.251585	-0.0043151	0.00430223	-0.155205	200.666	199.924	154.337	183.192	184.289	165	76.364	22.0982	50.8596	32.8623	44.9389	33.9789
1508.56	butylated hydroxytoluene	aromatic	205	205_7093	6884.69	8022.42	7157.58	7143.13	8488.85	7970	5789.42	8052.85	7890.88	9555.95	7836.21	8492.04	10042.3	6890.19	8938.45	8842.59	7857.81	9023.88	-0.160617	-0.063448	-0.182458	0.0697153	0.0689788	0.0607748	7354.9	7867.33	7244.39	8628.07	8623.66	8574.76	593.977	678.713	1262.63	867.9	1599.48	627.477
1522.95	2,5-dimethoxybenzoic acid	aromatic	167	167_7203	143.156	167.002	130.067	110.512	165.447	205.994	123.023	191.047	133.644	125.207	157.215	192.905	164.21	179.111	167.34	155.502	136.448	182.232	-0.108936	0.021712	-0.0846015	0.00173831	0.105189	-0.00174041	146.742	160.651	149.238	158.442	170.221	158.061	18.7267	47.9214	36.5947	33.8659	7.857	22.9989
1526.38	benzoic acid derivative-1	aromatic	168	168_7229	133.568	139.661	65.6514	118.404	105.94	123.403	95.3512	70.5201	108.629	122.451	107.377	110.87	126.142	86.9096	92.5892	90.9049	66.0027	97.0246	0.0725498	0.109811	-0.23142	0.0802609	-0.0763923	-0.343786	112.96	115.916	91.5002	113.566	101.88	84.6441	41.0839	8.99333	19.3442	7.89049	21.2023	16.4313
810.239	furfural	furan	95	95_1630	1927.96	1943.93	2447.55	1751.8	991.014	1173.13	2289.29	1582.59	1170.79	977.379	1023.41	746.563	2.32906	384.556	186.562	2.35841	54.4145	2.34472	0.923564	0.233124	0.597952	-0.278194	-2.5385	-5.8165	2106.48	1305.31	1680.89	915.783	191.149	19.7059	295.486	397.245	565.693	148.345	191.155	30.0586
841.431	2-furanmethanol	furan	98	98_1789	109.693	56.7406	130.773	53.3469	68.6383	38.9658	172.67	140.076	2.29393	2.57547	2.3159	110.133	114.904	84.5704	108.019	178.166	160.703	25.6044	-0.0247528	-0.909599	0.059317	-1.39428	0.0243353	0.269594	99.069	53.6503	105.013	38.3414	102.498	121.491	38.1427	14.8386	90.4382	62.1733	15.9027	83.4982
859.143	3-furanmethanol	furan	39	39_1886	2.3792	2.49574	2.35352	2.32803	2.35345	2.353	2.35406	2.32318	2.29393	22.0847	2.3159	2.30307	58.6225	52.4005	24.7063	2.35841	2.31995	38.8521	-1.23089	-1.27013	-1.28318	0.654386	3.00001	1.35937	2.40949	2.34483	2.32372	8.90122	45.2431	14.5101	0.0757917	0.014547	0.0300682	11.4172	18.0554	21.0807
901.725	ethylmethyl furan	furan	95	95_2141	84.4973	75.4087	112.698	111.001	62.1781	68.096	130.745	119.319	98.8226	121.086	101.436	127.302	83.5201	101.755	92.2196	126.552	97.6933	72.0065	-0.0736071	-0.249738	0.282339	0.286216	-0.0479523	0.0464096	90.8681	80.4249	116.295	116.608	92.4984	98.7506	19.444	26.6442	16.1743	13.5018	9.12087	27.2882
909.942	acetylfuran	furan	95	95_2194	849.136	787.754	1194.05	1144.78	626.77	838.811	1284.76	1282.67	947.589	985.569	974.831	980.325	761.987	889.86	886.555	1109.9	1204.27	151.469	0.0573299	-0.0597027	0.369586	0.112222	-0.100029	-0.141989	943.646	870.119	1171.68	980.242	846.134	821.879	219.014	260.418	194.068	5.36971	72.8918	582.506
915.714	furan derivative-1	furan	110	110_2232	171.766	142.282	205.439	218.067	119.861	144.38	230.239	221.26	166.471	164.65	156.74	160.823	122.299	123.746	141.763	76.1648	151.853	100.753	0.107274	0.000142219	0.357721	-0.000142233	-0.314468	-0.552734	173.162	160.769	205.99	160.738	129.27	109.59	31.6015	51.1131	34.5178	3.95572	10.8441	38.61
923.31	gamma-butyrolactone	furan	42	42_2283	2.3792	2.49574	2.35352	2.32803	173.155	2.353	2.35406	2.32318	145.607	2.57547	200.406	283.853	263.277	180.385	2.38478	2.35841	2.31995	2.34472	-4.50439	0.116321	-0.126529	1.56921	1.44297	-4.54598	2.40949	59.2787	50.0949	162.278	148.682	2.34103	0.0757917	98.6198	82.7162	144.463	133.304	0.0194914
928.715	3-methylfurfural	furan	109	109_2320	49.2851	72.576	61.0032	2.32803	2.35345	46.7307	83.016	36.0906	49.4228	2.57547	32.1447	2.30307	2.32906	17.6135	2.38478	2.35841	2.31995	2.34472	2.04808	0.217486	1.9303	-0.256194	-0.98581	-2.65445	60.9548	17.1374	56.1764	12.3411	7.44246	2.34103	11.6455	25.6285	24.1807	17.151	8.80845	0.0194914
969.889	5-methylfurfural	furan	110	110_2622	1372.87	1345.8	1686.67	1337.73	841.252	982.85	1810.47	1202.46	1107.46	936.455	926.255	985.219	459.081	828.6	580.289	145.679	291.862	2.34472	0.551946	0.0734542	0.455473	-0.0773957	-0.685837	-2.77211	1468.45	1053.95	1373.46	949.309	622.657	146.629	189.473	255.763	381.429	31.5136	188.368	144.761
983.233	methyl 2-furoate	furan	126	126_2728	123.647	141.034	146.93	165.302	123.533	112.085	202.343	150.832	124.905	155.031	139.301	121.464	116.628	127.753	117.629	117.142	134.627	111.914	0.0188593	-0.0191091	0.23483	0.0334518	-0.166393	-0.159743	137.204	133.64	159.36	138.599	120.67	121.228	12.105	28.0111	39.4174	16.7944	6.15448	11.895
1024.17	1-(2-furyl)-1-propanone	furan	95	95_3018	218.28	246.541	308.652	304.099	218.941	208.947	365.762	276.935	235.61	287.668	252.989	315.44	210.198	233.921	258.475	247.692	309.343	228.892	-0.0115675	-0.0910999	0.171806	0.134854	-0.150229	0.0114755	257.824	243.996	292.769	285.365	234.198	261.976	46.2308	52.2905	66.5053	31.2892	24.1396	42.0845
1049.51	furan derivative-2	furan	124	124_3221	2.3792	55.5925	47.5529	2.32803	2.35345	2.353	66.1373	50.2155	2.29393	2.57547	58.1522	2.30307	2.32906	48.0232	2.38478	2.35841	47.6055	2.34472	0.866345	-3.04065	1.03544	0.122893	-0.134345	-0.146114	35.1749	2.34483	39.5489	21.0102	17.579	17.4362	28.6849	0.014547	33.2314	32.1662	26.3655	26.1274
1052.6	2-acetyl-5-methylfuran	furan	109	109_3246	364.018	327.977	441.838	433.689	365.185	360.269	536.337	455.065	400.142	387.686	380.444	448.488	372.266	381.325	420.33	440.103	482.69	324.498	-0.0761283	-0.0442781	0.219351	0.0255406	-0.0260009	0.0614613	377.944	386.381	463.848	405.539	391.307	415.763	58.1939	41.044	68.5213	37.3706	25.5395	81.8563
463.66	2-butanone	ketone	43	43_ 573	63.8339	245.106	81.114	2.32803	96.1266	128.686	119.963	2.32318	173.524	250.594	178.37	116.121	2.32906	174.711	181.709	54.7858	102.31	99.299	0.253151	-0.526939	-0.14585	0.735957	0.132449	-0.352156	130.018	75.7135	98.6035	181.695	119.583	85.465	100.043	65.6056	87.5765	67.298	101.605	26.6115
904.849	2-methyl-2-cyclopentenone	ketone	67	67_2161	684.246	633.443	817.707	818.653	514.217	625.37	977.759	952.423	764.797	698.623	668.171	742.648	82.7632	667.276	675.06	751.059	940.962	127.377	0.0702966	-0.0546495	0.406067	0.0526547	-0.513144	-0.160746	711.799	652.747	898.326	703.147	475.033	606.466	95.1717	154.053	116.332	37.4438	339.738	425.629
942.771	3,4-dimethyl-2-cyclopenten-1-one	ketone	67	67_2419	89.0653	108.09	131.479	110.209	103.34	79.6139	125.024	139.925	98.5588	111.763	114.822	110.294	80.2595	88.7393	117.928	97.9683	117.865	43.8463	0.0800404	-0.0847432	0.225542	0.115784	-0.115766	-0.259712	109.545	97.721	121.169	112.293	95.6421	86.56	21.2444	16.0529	20.9509	2.31021	19.76	38.3055
951.827	2-methyl-2-cyclopenten-1-one	ketone	67	67_2485	116.831	95.5368	91.6813	140.916	100.398	79.3316	129.085	129.018	95.2441	111.724	91.7096	95.8307	64.6198	83.7251	93.0065	86.8484	103.134	2.34472	0.0113958	0.0880726	0.228178	-0.0114865	-0.321772	-0.649348	101.35	106.882	117.782	99.7548	80.4505	64.1089	13.5448	31.2999	19.5187	10.5685	14.4739	54.1056
958.265	ketone-1	ketone	109	109_2533	101.972	86.4523	90.0103	82.9013	52.4113	68.143	107.486	68.9636	62.4867	2.57547	42.5315	2.30307	2.32906	30.1202	2.38478	2.35841	2.31995	2.34472	1.15043	0.697799	0.929714	-1.40365	-1.84835	-4.15867	92.8117	67.8185	79.6456	15.8033	11.6113	2.34103	8.13048	15.2476	24.3274	23.1476	16.0291	0.0194914
964.323	3-methyl-2-cyclopenten-1-one	ketone	79	79_2579	188.111	202.916	213.935	221.85	129.84	155.569	245.764	177.328	171.942	176.188	158.315	148.203	107.346	139.854	127.526	129.099	159.729	2.34472	0.289469	0.0353453	0.265596	-0.0362331	-0.401536	-0.7655	201.654	169.086	198.345	160.902	124.909	97.0576	12.9579	47.4711	41.1545	14.171	16.4113	83.4413
980.008	3-ethenyl-3-methylcyclopentanone	ketone	96	96_2702	2.3792	198.623	2.35352	2.32803	165.177	200.358	71.6694	2.32318	2.29393	219.958	158.766	2.30307	234.898	214.153	223.096	207.351	2.31995	227.579	-0.880749	-0.0255864	-2.29526	0.0251405	0.844021	0.223703	67.7853	122.621	25.4288	127.009	224.049	145.75	113.309	105.652	40.0455	112.249	10.4049	124.625
1008.31	4,4-dimethyl-2-cyclopenten-1-one	ketone	95	95_2893	266.03	293.91	347.968	315.868	269.411	295.561	374.602	384.533	316.712	290.707	286.836	332.287	233.034	316.685	332.641	335.094	444.144	253.277	-0.00152505	-0.0451927	0.243328	0.00152344	-0.0427041	0.184019	302.636	293.613	358.615	303.276	294.12	344.172	41.6599	23.2894	36.6278	25.1983	53.5001	95.7566
1012.51	3,4-dimethyl-2-cyclopenten-1-one	ketone	67	67_2926	328.829	383.657	434.436	403.099	296.146	322.55	480.593	430.567	365.286	345.332	347.686	363.09	306.505	386.583	361.569	367.947	415.782	298.589	0.101218	-0.0654438	0.255582	-0.0177917	-0.019777	0.0175749	382.307	340.598	425.482	352.036	351.552	360.773	52.8164	55.7139	57.8217	9.6453	40.9681	58.9252
1046.54	3-methyl-1,2-cyclopentanedione	ketone	112	112_3197	411.387	544.882	325.904	300.759	440.46	362.986	464.798	466.866	302.271	362.124	308.489	554.015	372.312	372.328	347.32	451.789	241.229	436.799	0.123204	-0.0923791	0.0678801	0.0569575	-0.108467	-0.0592989	427.391	368.068	411.312	408.209	363.986	376.605	110.363	69.989	94.4374	129.088	14.4338	117.479
1055.56	2,3-dimethyl-2-cyclopenten-1-one	ketone	67	67_3270	1102.5	1122.01	1337.8	1385.74	984.412	1086.09	1451.93	1467.07	1286.83	1230.43	1185.97	1355.15	1019.77	1204.52	1280.35	1341.84	1607.07	1116.23	-0.0417613	-0.0853692	0.197814	0.0405864	-0.0653061	0.148732	1187.43	1152.08	1401.94	1257.18	1168.21	1355.05	130.584	208.643	99.9773	87.7042	134.033	245.685
1076.71	3,4-dimethyl-2-hydroxycyclopent-2-en-1-one	ketone	126	126_3443	170.755	172.044	153.544	183.822	133.935	187.487	140.231	198.702	142.465	140.235	112.738	176.127	180.968	142.147	140.619	191.408	136.611	171.739	0.0218846	0.0475285	-0.0222217	-0.188138	-0.076153	0.0317794	165.447	168.415	160.466	143.033	154.578	166.586	10.3292	29.9166	33.1319	31.7872	22.8672	27.76
1081.55	2,3,4-trimethyl-2-cyclopenten-1-one	ketone	109	109_3483	231.817	322.075	323.409	292.261	290.192	264.395	327.521	297.367	278.587	307.859	287.09	327.255	222.717	308.405	332.88	270.592	308.183	278.366	0.0109773	-0.0399904	0.0533887	0.0829915	-0.0110614	-0.0225632	292.434	282.283	301.158	307.401	288	285.713	52.4995	15.5256	24.6863	20.0861	57.8467	19.8434
1084.21	nona-3,5-dien-2-one	ketone	95	95_3505	1016.01	904.38	1271.41	1218.8	927.8	1104.82	905.713	1150.86	888.772	683.196	623.208	801.595	344.853	494.059	603.076	354.61	445.014	332.904	0.337132	0.363829	0.221198	-0.261364	-0.809179	-1.15769	1063.93	1083.8	981.781	702.666	480.662	377.509	188.147	146.631	146.669	90.7732	129.632	59.4595
1101.51	3-ethyl-2-hydroxy-2-cyclopenten-1-one	ketone	110	110_3649	64.964	2.49574	2.35352	128.205	163.671	129.851	2.35406	58.6835	150.069	205.935	2.3159	159.292	166.074	2.31605	2.38478	143.497	76.9877	181.845	-2.05112	0.543617	-0.454717	0.345222	-0.760596	0.475691	23.2711	140.575	70.3689	122.514	56.9249	134.11	36.1072	20.018	74.5476	106.675	94.5257	53.0552
1108.3	ketone-2	ketone	119	119_3706	131.546	138.638	142.529	164.185	124.309	117.533	172.694	115.311	125.237	133.191	142.74	128.396	98.6241	161.371	109.473	44.4442	67.7543	87.1885	0.0265885	0.00302199	0.0284364	-0.00302833	-0.133101	-1.02298	137.571	135.342	137.747	134.776	123.156	66.4623	5.56881	25.2071	30.6688	7.30231	33.5364	21.4014
1115.31	ketone-3	ketone	126	126_3765	284.933	262.676	347.791	331	226.602	265.948	338.938	304.302	280.892	289.689	278.718	312.883	306.435	302.476	289.393	308.739	357.633	285.986	-0.0023369	-0.123014	0.043228	-0.0252515	0.00233312	0.0866336	298.467	274.517	308.044	293.764	299.435	317.453	44.142	52.7238	29.2032	17.4432	8.91836	36.6095
1122.18	ketone-4	ketone	124	124_3823	495.587	509.517	683.238	591.204	422.197	481.095	759.55	594.955	570.535	568.252	562.184	581.099	492.888	550.073	560.364	533.189	622.792	468.194	0.0276796	-0.148269	0.21696	0.047363	-0.0468618	-0.028221	562.781	498.165	641.68	570.512	534.442	541.392	104.551	85.7869	102.806	9.65768	36.3528	77.6245
1140.52	ketone-5	ketone	126	126_3979	182.925	2.49574	163.464	129.706	2.35345	2.353	197.824	177.166	2.29393	2.57547	2.3159	2.30307	2.32906	2.31605	2.38478	2.35841	125.115	2.34472	1.40095	0.0248706	1.51385	-4.19877	-4.23215	-0.0253068	116.295	44.8043	125.761	2.39815	2.3433	43.2728	99.032	73.5274	107.423	0.153703	0.0365125	70.8776
1152.67	ketone-6	ketone	124	124_4083	232.543	175.987	253.58	244.35	191.441	208.194	296.235	259.174	277.061	261.823	270.983	236.94	233.36	273.757	266.631	258.871	280.274	248.037	-0.221057	-0.261099	0.109271	-0.00374551	0.00373582	0.0285681	220.703	214.662	277.49	256.582	257.916	262.394	40.1286	27.0411	18.5342	17.6164	21.5622	16.4048
1164.52	ketone-7	ketone	79	79_4185	195.927	192.683	210.687	231.313	170.472	188.864	197.07	180.581	185.648	162.281	152.12	149.458	138.556	176.17	164.073	152.271	182.29	115.911	0.201853	0.180883	0.112482	-0.167736	-0.121999	-0.20998	199.766	196.883	187.766	154.619	159.6	150.157	9.5961	31.2033	8.44634	6.76703	19.202	33.2399
1174.59	ketone-8	ketone	110	110_4272	112.381	120.819	142.011	114.935	115.225	106.391	137.96	110.119	146.571	117.957	112.981	119.161	115.242	146.768	115.066	129.547	137.666	137.131	-0.00357936	-0.160458	0.0692879	-0.103522	0.0035705	0.104302	125.07	112.184	131.55	116.7	125.692	134.782	15.2657	5.01859	19.0526	3.27607	18.2526	4.5408
1206.69	2-allyl-4-hydroxy-3-methyl-2-cyclopenten-1-one	ketone	109	109_4551	175.192	132.761	220.254	140.101	117.402	134.051	133.781	103.033	99.5911	2.57547	98.8541	87.2863	2.32906	84.7094	58.7134	2.35841	2.31995	53.5769	1.00845	0.576559	0.35755	-0.476435	-0.849137	-2.17219	176.069	130.518	112.135	62.9053	48.5839	19.4184	43.7533	11.7548	18.825	52.5663	42.1139	29.5821
977.255	NA-1	na	39	39_2680	2.3792	2.49574	2.35352	2.32803	2.35345	2.353	2.35406	2.32318	2.29393	2.57547	2.3159	124.665	188.107	99.6826	143.373	167.294	236.496	145.689	-3.24208	-3.28132	-3.29436	0.921672	2.65632	3.00616	2.40949	2.34483	2.32372	43.1855	143.721	183.16	0.0757917	0.014547	0.0300682	70.5636	44.213	47.437
1015.56	NA-2	na	41	41_2950	2.3792	2.49574	2.35352	2.32803	2.35345	2.353	2.35406	2.32318	2.29393	2.57547	2.3159	2.30307	2.32906	117.979	2.38478	112.673	2.31995	147.084	0.00339843	-0.0358438	-0.0488875	-0.00340646	4.08862	5.18356	2.40949	2.34483	2.32372	2.39815	40.8977	87.3591	0.0757917	0.014547	0.0300682	0.153703	66.7547	75.6293
1092.16	NA-3	na	51	51_3571	2.3792	2.49574	2.35352	2.32803	2.35345	2.353	2.35406	2.32318	2.29393	2.57547	2.3159	2.30307	2.32906	47.3168	52.9422	2.35841	2.31995	23.3417	0.00339843	-0.0358438	-0.0488875	-0.00340646	3.83043	1.9581	2.40949	2.34483	2.32372	2.39815	34.196	9.34003	0.0757917	0.014547	0.0300682	0.153703	27.7406	12.1258
1096.48	NA-4	na	126	126_3607	64.7618	2.49574	81.114	2.32803	74.0748	66.6959	60.0756	2.32318	2.29393	2.57547	2.3159	2.30307	2.32906	70.3615	2.38478	90.6926	83.8316	2.34472	0.443735	0.391531	-0.753804	-3.92245	-0.539069	0.697201	49.4572	47.6996	21.5642	2.39815	25.0251	58.9563	41.4835	39.4657	33.3518	0.153703	39.2625	49.1469
1263.51	NA-5	na	121	121_5048	93.4074	73.9237	82.1614	93.5986	82.9473	108.085	106.321	87.1309	106.186	2.57547	82.6312	101.277	119.166	106.943	78.4951	107.767	68.8795	2.34472	-0.0981775	0.0919199	0.166048	-0.51812	0.189766	-0.577281	83.1642	94.8771	99.8794	62.1614	101.535	59.6639	9.78046	12.6177	11.0407	52.4384	20.8681	53.3121
1304.87	NA-6	na	133	133_5409	2.3792	2.49574	33.5847	39.6231	2.35345	2.353	32.6273	22.0354	2.29393	2.57547	45.8316	43.551	2.32906	40.7624	48.7211	2.35841	2.31995	40.5754	-0.410124	-0.2052	0.156393	0.847507	0.845222	-0.175431	12.8199	14.7765	18.9855	30.6527	30.6042	15.0846	17.983	21.5178	15.3949	24.3423	24.8082	22.0757
1311.66	NA-7	na	135	135_5468	91.0877	81.2861	55.9432	68.1648	2.35345	75.2373	65.4547	44.9419	62.2114	2.57547	50.2781	65.315	2.32906	62.3364	52.9422	68.4882	48.4871	2.34472	0.784634	0.137148	0.381096	-0.165556	-0.172422	-0.151568	76.1057	48.5852	57.536	39.3896	39.2025	39.7733	18.1359	40.1937	11.0267	32.7564	32.277	33.9218
1352.51	NA-8	na	149	149_5820	54.1744	2.49574	2.35352	48.7025	25.3702	39.7658	31.1325	35.6608	2.29393	45.998	2.3159	35.5594	72.492	48.1506	41.5191	47.3568	36.3189	2.34472	-0.525268	0.422355	-0.298142	-0.0183498	0.932801	0.0181193	19.6745	37.9461	23.0291	27.9577	54.0539	28.6735	29.8778	11.7721	18.0993	22.8116	16.3085	23.4598
1388.13	NA-9	na	145	145_6122	2.3792	49.4905	2.35352	2.32803	2.35345	40.9776	26.6597	2.32318	2.29393	2.57547	42.7399	36.7224	47.1635	2.31605	2.38478	2.35841	43.244	2.34472	0.119705	-0.128304	-0.674109	0.717084	0.0555378	-0.0577616	18.0744	15.2197	10.4256	27.3459	17.2881	15.9824	27.2071	22.307	14.0592	21.6618	25.8729	23.6092
1406.21	NA-10	na	117	117_6273	62.2993	74.6974	2.35352	2.32803	2.35345	65.3429	53.2371	2.32318	51.5905	2.57547	45.8895	2.30307	62.1859	39.1875	39.5635	66.0944	46.2251	62.7448	0.177122	-0.815664	-0.201951	-1.2796	0.193456	0.506291	46.4501	23.3415	35.7169	16.9227	46.979	58.3548	38.6886	36.3743	28.9316	25.0864	13.1709	10.6373
1422.3	NA-11	na	117	117_6406	46.1565	44.0622	2.35352	2.32803	2.35345	43.4953	35.1814	2.32318	42.7245	45.3412	45.2642	2.30307	60.9166	48.7991	37.0714	2.35841	50.1806	39.4851	0.00427694	-0.937965	-0.202177	0.00950819	0.669351	-0.00428965	30.8574	16.0589	26.743	30.9695	48.929	30.6747	24.7073	23.7606	21.4819	24.8259	11.9231	25.099
1433.41	NA-12	na	156	156_6497	74.4333	102.026	2.35352	2.32803	2.35345	72.9196	39.2422	55.0826	73.4517	2.57547	72.6613	2.30307	114.182	61.0626	2.38478	67.5684	66.3855	66.0274	0.050154	-1.15414	-0.0417528	-1.15528	0.0405784	0.211572	59.6042	25.867	55.9255	25.8466	59.2099	66.6604	51.4642	40.7487	17.1203	40.5429	55.9218	0.806451
1635.03	NA-13	na	173	173_8012	2.3792	2.49574	73.1238	2.32803	142.572	2.353	43.9974	87.6536	77.4661	2.57547	94.7781	94.4949	108.127	2.31605	76.3011	72.4503	69.4014	2.34472	-1.09831	-0.181538	0.324477	0.200133	0.161226	-0.211798	25.9996	49.0843	69.7057	63.9495	62.248	48.0655	40.8108	80.9626	22.8393	53.1517	54.2871	39.6247
2044.76	NA-14	na	187	187_10339	2.3792	229.508	2.35352	2.32803	2.35345	2.353	2.35406	2.32318	2.29393	2.57547	2.3159	189.83	2.32906	2.31605	2.38478	2.35841	2.31995	12.6615	4.26456	-0.792847	-0.805891	3.99798	-0.79379	0.508729	78.0802	2.34483	2.32372	64.9073	2.3433	5.77996	131.14	0.014547	0.0300682	108.187	0.0365125	5.95963
1160.92	terpene-1	terpene	136	136_4154	82.9389	108.777	71.088	85.4272	107.682	102.238	128.485	77.2574	105.303	91.1331	106.647	82.899	70.1397	86.0295	79.3179	100.291	108.516	94.633	-0.13215	0.0362772	0.110988	-0.037213	-0.290487	0.0752772	87.6012	98.4491	103.682	93.5597	78.4957	101.147	19.272	11.6012	25.6521	12.0586	7.97677	6.98084
1221.92	terpene-2	terpene	93	93_4684	77.8712	85.2169	76.407	75.0558	69.0149	65.4488	84.4049	50.5059	65.4803	2.57547	77.6868	91.2706	82.0412	47.6295	70.8042	68.4646	57.6509	65.4295	0.256876	0.0639646	-0.000301611	-0.224635	0.000301548	-0.0654368	79.8317	69.8398	66.797	57.1776	66.825	63.8483	4.72085	4.85633	16.9878	47.7721	17.5476	5.57757
1276.08	terpene-3	terpene	93	93_5158	59.6822	51.6118	61.0032	62.9849	2.35345	55.0721	54.2611	43.3273	2.29393	2.57547	49.456	63.8641	57.5744	49.4476	53.4191	40.4231	56.4793	53.3542	0.348381	-0.168559	-0.438218	-0.223694	0.245525	0.150909	57.4324	40.1368	33.2941	38.6319	53.4804	50.0855	5.08387	32.9597	27.3979	32.046	4.06375	8.51253
1700.79	pristane	terpene	57	57_8448	1025.66	1493.04	1240.39	1093.98	1494.46	1308.56	953.406	1245.53	1208.21	1587.81	1244.52	1451.97	1648.13	1169.92	1424.04	1326.78	1330.69	1615.15	-0.114485	-0.0625004	-0.256302	0.0741904	0.0599048	0.0702557	1253.03	1299	1135.72	1428.1	1414.03	1424.21	233.944	200.414	158.983	172.885	239.262	165.373
1988	cembrene A	terpene	229	229_10065	155.695	202.978	176.479	144.187	227.378	201.547	146.352	165.19	172.767	251.237	163.63	248.455	238.892	163.988	256.15	219.238	161.689	251.589	-0.171764	-0.0728957	-0.315784	0.137998	0.12863	0.069389	178.384	191.037	161.436	221.107	219.676	210.839	23.6992	42.5799	13.6019	49.7966	48.9937	45.5345

## Sheet: VP CSS VOC composition
Supplementary Data 2 for: Effect of the manufacturing process on the microbial ecosystem, organoleptic properties and volatilome of 3 salmon-based products: salmon gravlax, and cold-smoked salmon packed under vacuum or modified atmosphere
Wiernasz et al.
Volatile Organic Compounds Data.
Samples nomenclature: SamplingTime-TypeofSample-ReplicateNumber
For example: J14MAP1 corresponds to the first biological replicate for the smoked salmon under modified atmosphere after 14 days of storage
					Concentrations estimated on BHT calc. (expr. µg/kg)																					Log2(n)							Average							Stdev
Retention index calc	Compound	Category	Mass	Mass_Scan	J0VP1	J0VP2	J0VP3	J7VP1	J7VP2	J7VP3	J14VP1	J14VP2	J14VP3	J28VP1	J28VP2	J28VP3	J35VP1	J35VP2	J35VP3	J42VP1	J42VP2	J42VP3	J49VP1	J49VP2	J49VP3	VP0	VP7	VP14	VP28	VP35	VP42	VP49	VP0	VP7	VP14	VP28	VP35	VP42	VP49	VP0	VP7	VP14	VP28	VP35	VP42	VP49
1976.12	hexadecanoic acid	acid	43	43_10006	3.22465	3.15477	74.1238	78.7022	3.20366	3.16737	3.20138	3.20385	3.22233	3.19249	3.17878	3.81887	3.18068	3.22549	116.289	131.413	101.581	3.16792	3.25894	3.17975	3.2782	0	0.0796585	-3.0638	-2.98187	0.607966	1.55266	-3.05048	26.8344	28.3577	3.20919	3.39671	40.8986	78.7207	3.23896	40.9538	43.5996	0.0114498	0.365665	65.2905	67.1093	0.0521783
456.149	ethanol	alcohol	45	45_ 560	104.495	690.469	773.243	389.704	229.927	164.086	235.541	441.714	221.712	494.963	626.538	3.81887	1228.41	643.518	3.22802	268.823	1507.94	402.262	131.107	434.783	921.847	0.0759959	-0.924715	-0.726777	-0.402784	0.333891	0.550561	0	522.735	261.239	299.656	375.107	625.052	726.34	495.912	364.564	116.023	123.22	328.206	612.8	680.162	398.898
1881.49	1-hexadecanol	alcohol	43	43_9514	3.22465	3.15477	3.32692	4.11515	3.20366	41.9835	3.20138	3.20385	3.22233	3.19249	3.17878	3.81887	3.18068	3.22549	3.22802	47.3662	3.24333	3.16792	3.25894	47.3624	3.2782	-0.0701753	2.27448	-0.0819328	0	-0.0809386	2.39983	2.4031	3.23545	16.4341	3.20919	3.39671	3.2114	17.9258	17.9665	0.0865818	22.1311	0.0114498	0.365665	0.0266336	25.4962	25.4576
786.403	3-furaldehyde	aldehyde	95	95_1518	252.732	262.84	3.32692	281.167	209.616	177.23	185.424	184.061	176.584	120.309	52.895	3.81887	39.679	3.22549	3.22802	3.18964	3.24333	3.16792	48.2812	3.17975	3.2782	1.55152	1.91594	1.62515	0	-1.94008	-4.20462	-1.69329	172.966	222.671	182.023	59.0075	15.3775	3.2003	18.2464	146.999	53.1843	4.75952	58.485	21.0457	0.0388152	26.011
1098.99	2,4-octadienal	aldehyde	110	110_3628	303.617	376.254	133.443	479.147	227.444	340.476	340.611	338.166	237.888	313.949	270.975	201.369	284.973	250.637	230.448	233.61	289.386	303.075	234.481	270.056	277.402	0	0.364472	0.172584	-0.0487427	-0.0863568	0.0224534	-0.0567562	271.104	349.023	305.555	262.098	255.353	275.357	260.646	124.628	126.069	58.6138	56.8125	27.5664	36.7963	22.9556
1223.86	decanal	aldehyde	57	57_4701	3.22465	3.15477	3.32692	98.7224	46.2288	3.16737	263.329	3.20385	3.22233	64.6957	3.17878	3.81887	177.895	216.511	135.48	94.6846	235.076	276.718	124.345	219.721	173.794	-4.79658	-0.8649	0	-1.91174	0.974031	1.1688	0.940907	3.23545	49.3729	89.9185	23.8978	176.629	202.16	172.62	0.0865818	47.855	150.178	35.3335	40.5304	95.3764	47.6987
1818.2	hexadecanal	aldehyde	82	82_9161	3.22465	3.15477	3.32692	4.11515	3.20366	3.16737	3.20138	3.20385	3.22233	3.19249	3.17878	3.81887	3.18068	3.22549	63.4468	71.3364	67.9639	91.6162	32.9805	77.4269	120.785	-0.11149	0	-0.123248	-0.0413147	2.73583	4.46081	4.46254	3.23545	3.49539	3.20919	3.39671	23.2843	76.9722	77.0642	0.0865818	0.537029	0.0114498	0.365665	34.7817	12.7937	43.9036
665.021	alkane-1	alkane	43	43_1055	3.22465	1989.26	3.32692	1613.92	3.20366	3.16737	3.20138	3.20385	3.22233	3.19249	506.142	3.81887	3.18068	3.22549	3.22802	3.18964	3.24333	3.16792	2060.42	784.412	3.2782	1.95951	1.65879	-5.73608	0	-5.73508	-5.74008	2.47254	665.269	540.097	3.20919	171.051	3.2114	3.2003	949.369	1146.61	929.958	0.0114498	290.197	0.0266336	0.0388152	1038.44
905.155	nonane	alkane	39	39_2163	535.549	674.127	3.32692	1088.46	543.661	569.556	561.714	566.056	476.002	551.135	493.665	531.301	524.351	493.516	3.22802	3.18964	359.506	419.638	296.058	396.308	3.2782	0	0.860017	0.402886	0.377776	-0.248466	-0.632726	-0.802161	404.334	733.891	534.591	525.367	340.365	260.778	231.882	354.127	307.335	50.7853	29.1907	292.376	225.095	204.223
911.619	alkane-2	alkane	67	67_2205	121.198	98.2869	70.198	4.11515	133.08	3.16737	3.20138	3.20385	74.323	3.19249	3.17878	3.81887	3.18068	3.22549	117.92	142.481	3.24333	3.16792	3.25894	100.098	3.2782	1.22035	0.175033	-0.62298	-3.60888	0	0.260147	-0.221436	96.5611	46.7875	26.9094	3.39671	41.4419	49.6309	35.5452	25.5439	74.7331	41.0614	0.365665	66.2316	80.4109	55.9048
948.831	alkane-3	alkane	55	55_2463	3.22465	139.772	3.32692	4.11515	3.20366	76.3336	3.20138	107.649	3.22233	3.19249	3.17878	3.81887	3.18068	3.22549	3.22802	3.18964	3.24333	3.16792	62.0828	3.17975	3.2782	1.09413	0.287445	0.734923	-2.74979	-2.83073	-2.83572	0	48.7746	27.8841	38.0243	3.39671	3.2114	3.2003	22.8469	78.8062	41.961	60.297	0.365665	0.0266336	0.0388152	33.9793
1040.95	2,2,7,7-tetramethyloctane	alkane	57	57_3152	95.2238	3.15477	3.32692	675.789	214.357	336.406	307.38	800.529	411.363	3.19249	3.17878	3.81887	3.18068	520.046	413.51	423.968	419.638	735.908	643.266	347.229	3.2782	-3.28852	0.303622	0.612393	-6.60767	-0.0852725	0.668492	0	33.9018	408.851	506.424	3.39671	312.245	526.504	331.258	53.1065	239.094	259.955	0.365665	272.907	181.362	320.293
1076.22	alkane-4	alkane	55	55_3439	48.0634	3.15477	3.32692	4.11515	3.20366	29.7416	111.792	99.8319	44.7904	3.19249	3.17878	3.81887	3.18068	60.9941	89.3516	54.7981	3.24333	76.0617	71.827	3.17975	3.2782	-0.521287	-1.07886	1.71167	-2.94156	0.971679	0.776536	0	18.1817	12.3535	85.4715	3.39671	51.1755	44.7011	26.095	25.8784	15.0655	35.7348	0.365665	43.9165	37.4445	39.6051
1107.47	alkane-5	alkane	55	55_3699	111.508	3.15477	3.32692	181.519	113.426	150.798	115.762	142.027	110.735	143.63	118.362	123.808	129.74	130.649	110.915	103.616	137.922	111.954	129.934	133.057	139.111	-1.65393	0.263615	-0.0108404	0.0552545	0	-0.0709193	0.11496	39.33	148.581	122.841	128.6	123.768	117.831	134.034	62.5083	34.1008	16.804	13.2981	11.1402	17.8924	4.66568
1123.83	alkane-5	alkane	57	57_3837	3.22465	3.15477	3.32692	172.466	3.20366	3.16737	98.5545	3.20385	3.22233	57.0816	3.17878	3.81887	63.3273	109.118	3.22802	26.4262	124.317	141.162	3.25894	78.826	97.461	-4.17783	0.0257453	-0.742775	-1.45497	0	0.732602	0.0314539	3.23545	59.6123	34.9935	21.3598	58.5579	97.3018	59.8486	0.0865818	97.734	55.0454	30.9377	53.1061	61.9553	49.886
1318.7	tridecane	alkane	71	71_5529	54.029	82.4184	40.971	179.997	69.087	50.8521	182.767	69.5555	54.9568	53.7295	71.2683	107.387	128.245	162.645	102.748	94.7643	168.912	177.388	114.992	140.736	185.989	-0.792394	-0.0348968	0	-0.403035	0.357321	0.52144	0.52357	59.1395	99.9785	102.426	77.4615	131.213	147.021	147.239	21.191	69.8948	69.9587	27.3595	30.0589	45.454	35.9425
1410.91	tetradecane	alkane	57	57_6312	65.1701	66.5026	57.6888	186.025	76.1991	62.1755	236.438	65.2944	71.8902	98.121	96.2059	128.448	74.8573	81.4759	62.3977	122.419	79.0236	126.448	75.7215	100.639	103.165	-0.769385	0.00724504	0.211053	0	-0.561371	0.0226827	-0.207548	63.1205	108.133	124.541	107.592	72.9103	109.297	93.1752	4.75092	67.8198	96.9618	18.0874	9.68702	26.2944	15.168
1503.5	pentadecane	alkane	57	57_7054	1577.51	2620.7	1415.24	4221.42	2130.72	1504.14	2406.4	1771.33	1621.11	1736.2	1981.94	2442.48	1802.52	1810.31	1743.87	2235.99	2033.84	2185.12	1522.95	1811.44	2231.62	-0.0468735	0.438085	0	0.0873131	-0.114416	0.154644	-0.059118	1871.15	2618.76	1932.94	2053.54	1785.57	2151.65	1855.34	654.179	1422.86	416.846	358.54	36.3172	105.148	356.368
1598.55	hexadecane	alkane	71	71_7758	36.5514	3.15477	34.6665	4.11515	50.5538	37.3116	86.3572	39.5034	41.568	40.1615	3.17878	3.81887	3.18068	3.22549	46.5158	3.18964	59.5475	61.9328	3.25894	3.17975	3.2782	0	0.306556	1.1707	-0.657236	-0.490906	0.745269	-2.93621	24.7909	30.6602	55.8096	15.7197	17.6407	41.5566	3.23896	18.7611	23.9232	26.4752	21.1696	25.0066	33.2482	0.0521783
1696.9	heptadecane	alkane	57	57_8423	673.403	1282.67	739.408	1627.75	904.153	644.892	959.101	735.555	699.423	786.165	771.904	1402.12	657.192	717.43	853.779	1026.44	799.723	1031.97	627.493	707.287	1153.62	0	0.23703	-0.17107	0.135148	-0.274532	0.0845316	-0.115325	898.493	1058.93	798.026	986.729	742.8	952.711	829.465	334.337	509.379	140.66	359.808	100.719	132.52	283.544
1031.58	acetylcyclohexene	alkene	109	109_3077	108.671	3.15477	3.32692	4.11515	102.485	103.621	3.20138	97.1086	104.13	89.0065	130.124	3.81887	112.564	121.198	64.4959	3.18964	3.24333	3.16792	3.25894	90.8454	3.2782	-0.828131	0.040231	0	0.125039	0.544886	-4.41236	-1.06994	38.3841	70.0736	68.1465	74.3163	99.4193	3.2003	32.4609	60.87	57.1245	56.3536	64.421	30.5511	0.0388152	50.5625
1495.89	1-pentadecene	alkene	41	41_6995	40.1791	90.605	67.0541	124.586	78.73	40.1781	110.191	3.20385	46.3693	3.19249	96.0311	3.81887	63.3273	3.22549	60.4931	42.4382	3.24333	73.9234	92.2117	69.1913	73.4317	0.308373	0.607939	0	-0.63271	-0.330598	-0.417671	0.555698	65.9461	81.1647	53.2549	34.3475	42.3486	39.8683	78.2783	25.2312	42.2566	53.8251	53.4205	33.9113	35.41	12.2516
1689.48	8-heptadecene	alkene	41	41_8375	42.3074	110.859	64.4757	143.022	76.0229	68.3202	100.123	42.8194	56.8419	87.1229	86.002	127.951	72.3604	48.4146	81.3461	93.3928	62.3205	93.4695	62.8161	45.3591	107.771	0	0.400929	-0.123511	0.468174	-0.106734	0.195249	-0.011284	72.5472	95.7883	66.5948	100.359	67.3737	83.0609	71.982	34.9811	41.0864	29.8709	23.9025	17.0227	17.9618	32.1997
420.528	dimethylamine	amine	44	44_ 502	163.554	238.863	3.32692	501.698	3.20366	199.259	72.4312	193.112	105.483	3.19249	290.159	1971.65	3.18068	138.986	767.898	634.707	3.24333	3.16792	122.047	293.745	104.755	-0.66002	0.135314	-0.789071	1.82085	0.505379	0	-0.300562	135.248	234.72	123.675	754.999	303.355	213.706	173.516	120.292	251.132	62.3633	1063.37	407.996	364.598	104.48
889.09	styrene	aromatic	104	104_2062	46.3221	77.3234	3.32692	4.11515	3.20366	3.16737	69.678	3.20385	62.0621	73.9858	3.17878	3.81887	66.6829	3.22549	3.22802	3.18964	3.24333	3.16792	3.25894	79.8435	3.2782	0.648815	-2.94914	0.73666	0	-0.147038	-3.07639	0.0930798	42.3241	3.49539	44.9813	26.9945	24.3788	3.2003	28.7935	37.1599	0.537029	36.3802	40.697	36.6364	0.0388152	44.2106
972.316	benzaldehyde	aromatic	105	105_2641	530.003	467.852	321.098	711.406	462.993	508.157	476.349	433.481	410.573	323.303	217.19	319.067	327.801	394.929	373.498	280.976	200.129	312.278	285.271	291.774	188.136	0.266845	0.618106	0.26843	-0.350877	0	-0.466459	-0.518675	439.651	560.852	440.134	286.52	365.409	264.461	255.06	107.27	132.325	33.3891	60.0786	34.2875	57.8694	58.0493
989.952	phenol	aromatic	94	94_2783	2416.21	2242.9	1124.13	3019.98	2545.61	3271.13	2816.03	3307.33	2886.05	3018.8	2561.03	1441.63	3440.78	2251.96	1773.78	1950.1	2542.7	2190.38	2831.42	2691.47	2324.98	-0.368556	0.243077	0.270997	-0.0886651	0	-0.159901	0.0718646	1927.75	2945.58	3003.14	2340.49	2488.84	2227.73	2615.96	701.325	368.438	265.757	811.388	858.373	298.061	261.524
1062.68	aromatic-1	aromatic	124	124_3328	169.149	146.129	3.32692	275.139	139.824	147.124	153.314	158.318	149.726	134.819	3.17878	3.81887	138.9	111.618	148.457	3.18964	3.24333	90.9826	142.057	93.103	3.2782	0	0.819025	0.534118	-1.16774	0.324531	-1.70954	-0.418151	106.202	187.362	153.786	47.2721	132.992	32.4719	79.4795	89.8325	76.1042	4.31568	75.8182	19.1168	50.6718	70.3854
1065.01	benzeneacetaldehyde	aromatic	91	91_3347	3.22465	3.15477	37.7938	4.11515	3.20366	3.16737	3.20138	3.20385	31.6594	62.6525	932.671	511.882	315.062	575.105	392.479	247.883	4797.12	231.036	73.2447	2737.24	4690.71	-4.85981	-6.93449	-5.07453	0.232753	0	2.04033	2.548	14.7244	3.49539	12.6882	502.402	427.549	1758.68	2500.4	19.9787	0.537029	16.4295	435.087	133.522	2631.38	2317.83
1066.84	2-hydroxybenzaldehyde	aromatic	122	122_3362	318.579	262.966	287.213	346.886	371.641	347.746	294.127	281.442	293.57	174.166	272.565	201.579	269.435	174.87	188.032	206.019	190.399	156.764	138.7	198.353	118.163	0.42227	0.71782	0.422903	0	-0.0359891	-0.228927	-0.510133	289.586	355.424	289.713	216.103	210.779	184.394	151.739	27.8824	14.0505	7.16833	50.7818	51.2222	25.1704	41.6545
1074.27	2-methylphenol	aromatic	108	108_3423	2132.59	1533.69	2103.99	1728.83	2478.43	2390.53	2038.19	2299.27	2413.15	2480.13	2361.52	1988.07	2878.34	2479.32	2231.47	2066.75	2162.18	2125.78	2376.39	2418.49	2076.32	-0.226379	-0.033036	0	0.0168062	0.168915	-0.0871931	0.0255398	1923.42	2199.26	2250.21	2276.57	2529.71	2118.24	2290.4	337.822	409.768	192.237	256.794	326.366	48.1623	186.59
1089.15	acetophenone	aromatic	105	105_3546	1614.71	1234.11	1165.87	2133.23	1551.87	1559.83	1471.75	1517.33	1395.64	1164.87	1491.61	1300.88	1537.19	1312.39	1134.91	1175.43	1246.02	1161.91	1006.03	1452.49	1111.11	0.0108963	0.396531	0.138091	-0.00985293	0	-0.153078	-0.158614	1338.23	1748.31	1461.57	1319.12	1328.16	1194.46	1189.88	241.857	333.373	61.4789	164.131	201.604	45.1656	233.419
1093.36	4-methylbenzaldehyde	aromatic	120	120_3581	226.322	184.16	231.537	278.163	252.865	192.576	221.824	193.625	254.806	116.733	164.613	155.619	170.946	155.582	144.648	142.386	98.0619	105.381	145.642	142.803	79.8242	0.446353	0.618939	0.508445	-0.108743	0	-0.446206	-0.355504	214.006	241.201	223.418	145.655	157.058	115.276	122.756	25.979	43.9696	30.6217	25.4477	13.211	23.761	37.2073
1097.8	3-methylphenol	aromatic	107	107_3618	2512.82	2278.8	2920.92	2792.43	3016.39	3138.56	2776.27	3082.31	3228.11	3422.17	2973.94	2548.66	3299.21	3021.63	3187.87	2859.93	2771.26	2794.69	3618.63	3323.22	2926.35	-0.21426	0	0.0222884	-0.000422031	0.0877811	-0.0866389	0.141321	2570.85	2982.46	3028.9	2981.59	3169.57	2808.63	3289.4	324.968	175.542	230.609	436.805	139.692	45.949	347.375
1111.04	2-methoxyphenol	aromatic	109	109_3729	19738	18546.2	14094.3	11090.6	19638.7	22393.4	20948.1	20350	18636.3	20527.1	20062.9	15144.7	20365.3	20559.4	18192.9	17444.8	19025.6	19081.7	17863.8	19633.9	19513.6	-0.0896024	-0.0692496	0.104809	0	0.0850117	-0.00473566	0.0326722	17459.5	17707.6	19978.1	18578.2	19705.9	18517.4	19003.8	2974.62	5893.66	1199.96	2982.55	1313.83	929.287	989.044
1119.57	benzoic acid methyl ester	aromatic	105	105_3801	218.55	163.938	186.54	230.222	236.991	218.485	170.618	166.936	205.182	145.721	238.425	167.286	222.822	197.513	173.942	176.611	150.669	141.305	156.071	178.273	121.605	0.0453195	0.314392	-0.0229315	0	0.107955	-0.234873	-0.274312	189.676	228.566	180.912	183.81	198.092	156.195	151.983	27.4411	9.36331	21.0988	48.5107	24.4454	18.29	28.5542
1130.31	3-methylbenzofuran	aromatic	131	131_3892	94.4499	3.15477	134.141	4.11515	116.789	69.9197	3.20138	76.1875	96.5249	3.19249	116.026	118.442	133.286	3.22549	83.977	3.18964	96.8619	121.411	92.4072	127.142	3.2782	0.0654856	-0.214815	-0.332192	0.101842	-0.00635427	0	0.00886883	77.2487	63.6081	58.6379	79.2202	73.4963	73.8207	74.2759	67.1661	56.6017	49.0745	65.853	65.6608	62.3876	63.8916
1131.6	2,6-dimethylphenol	aromatic	122	122_3903	667.76	443.229	747.626	562.726	720.6	603.542	600.867	648.138	711.539	620.555	752.275	645.332	707.287	639.454	643.393	578.41	541.425	552.881	622.49	656.284	527.119	-0.0217653	0	0.0552606	0.0970493	0.0768726	-0.173801	-0.063281	619.538	628.956	653.515	672.721	663.378	557.572	601.964	157.823	81.9477	55.5314	70.0009	38.0775	18.9337	66.9845
1133.95	7-methylbenzofuran	aromatic	131	131_3923	161.732	140.04	251.715	4.11515	249.229	149.943	157.012	152.135	211.739	97.7858	218.446	196.596	234.368	145.421	205.351	209.193	192.994	125.133	167.526	278.276	111.049	0.0698721	-0.38687	-0.0177115	-0.0402044	0.150104	0	0.0786124	184.496	134.429	173.629	170.942	195.047	175.773	185.617	59.2152	123.291	33.0948	64.2906	45.3599	44.5975	85.0685
1138.88	phenylethyl alcohol	aromatic	91	91_3965	3.22465	3.15477	3.32692	4.11515	3.20366	3.16737	3.20138	3.20385	3.22233	3.19249	336.474	3.81887	206.49	222.14	164.419	3.18964	5035.13	3.16792	3.25894	1571.4	2726.17	-5.14518	-5.03369	-5.15694	0	0.787901	3.87553	3.64629	3.23545	3.49539	3.20919	114.495	197.683	1680.5	1433.61	0.0865818	0.537029	0.0114498	192.24	29.851	2905.2	1366.67
1142.74	aromatic-3	aromatic	79	79_3998	208.312	183.655	159.626	260.489	210.657	213.101	218.35	196.059	167.916	148.435	197.18	156.077	171.248	149.695	146.31	137.745	125.517	126.939	141.194	154.997	124.064	0.136802	0.447714	0.215023	0	-0.102598	-0.362588	-0.25554	183.864	228.082	194.108	167.231	155.751	130.067	140.085	24.3439	28.0916	25.2738	26.2169	13.5269	6.68734	15.4964
1146.25	aromatic-4	aromatic	123	123_4028	82.9702	3.15477	3.32692	4.11515	3.20366	112.6	3.20138	79.7277	73.6786	3.19249	67.5015	3.81887	92.9235	79.3794	64.1246	106.981	3.24333	3.16792	88.6757	3.17975	3.2782	-0.342134	0.0807403	0.465837	-0.605757	1.06008	0	-0.253289	29.8173	39.9729	52.2026	24.8376	78.8092	37.7973	31.7112	46.0318	62.8985	42.5439	36.9493	14.4079	59.9146	49.3327
1150.57	aromatic-5	aromatic	79	79_4065	106.575	61.3918	66.0394	4.11515	70.5927	86.7543	70.1102	71.2375	58.3564	3.19249	3.17878	3.81887	3.18068	3.22549	3.22802	3.18964	19.3464	3.16792	3.25894	3.17975	3.2782	3.18648	2.65113	2.9578	-1.33482	-1.41576	0	-1.40343	78.0019	53.8207	66.568	3.39671	3.2114	8.568	3.23896	24.8535	43.7982	7.13381	0.365665	0.0266336	9.33441	0.0521783
1160.22	2-ethylphenol	aromatic	107	107_4148	265.937	248.88	525.52	4.11515	337.057	283.686	259.312	330.845	348.882	358.069	356.358	377.496	399.286	333.935	376.839	348.229	355.387	359.179	447.615	474.593	336.344	-0.0308133	-0.766264	-0.178608	0.0390063	0.0627748	0	0.243901	346.779	208.286	313.013	363.974	370.02	354.265	419.517	155.029	178.82	47.3728	11.7413	33.2049	5.56024	73.2828
1167.88	1,4-dimethoxybenzene	aromatic	138	138_4214	264.018	249.101	210.76	263.987	246.153	259.091	253.277	253.2	296.422	239.037	251.378	231.023	276.067	232.929	217.327	205.509	249.055	202.636	255.256	259.706	216.427	-0.00486151	0.0828064	0.144609	-0.00973414	0	-0.144278	0.0100294	241.293	256.41	267.633	240.479	242.107	219.067	243.796	27.4738	9.21389	24.932	10.254	30.4269	26.0104	23.8069
1171.93	2,3-dimethylphenol	aromatic	122	122_4249	576.615	418.733	1053.52	317.566	779.755	539.704	618.074	656.709	781.85	866.983	853.789	797.247	864.89	807.389	897.487	830.711	689.012	720.417	971.734	869.041	821.042	-0.128762	-0.452512	-0.123304	0.168701	0.198048	0	0.248823	682.956	545.675	685.544	839.34	856.589	746.713	887.273	330.484	231.153	85.6109	37.0454	45.6189	74.4196	76.9826
1174.01	3,4-dimethylphenol	aromatic	107	107_4267	527.633	426.793	871.321	255.633	661.668	563.697	545.979	604.998	726.7	813.669	754.453	767.746	803.376	624.471	747.077	724.129	638.124	705.29	840.758	705.666	692.996	-0.179431	-0.481348	-0.138968	0.176041	0.0730479	0	0.115207	608.582	493.666	625.892	778.623	724.975	689.181	746.473	233.057	211.883	92.1542	31.0702	91.4772	45.2086	81.8982
1183.47	2-hydroxy-3-methylbenzaldehyde	aromatic	136	136_4349	245.089	134.898	278.18	144.647	285.43	169.407	184.832	139.367	202.024	105.863	199.262	187.965	163.773	152.146	166.453	132.179	125.241	145.93	130.683	148.892	83.5122	0.416605	0.281872	0.0938235	0	-0.0317028	-0.289818	-0.441534	219.389	199.828	175.408	164.363	160.791	134.45	121.029	75.0189	75.1601	32.3739	50.9768	7.6052	10.5299	33.742
1186.93	2-hydroxyacetophenone	aromatic	121	121_4379	306.454	221.039	427.41	218.082	357.945	341.965	308.661	366.504	388.403	262.311	383.282	298.159	348.777	284.569	338.749	327.816	296.051	286.111	318.04	353.334	233.687	0.0169477	-0.039924	0.172435	0	0.042691	-0.052576	-0.0603924	318.301	305.997	354.523	314.584	324.032	303.326	301.687	103.694	76.555	41.1993	62.1357	34.5415	21.7835	61.477
1189.69	4-ethylphenol	aromatic	107	107_4403	424.912	392.453	951.2	169.544	622.167	422.686	522.369	548.05	619.428	764.393	689.51	701.737	681.922	606.038	759.941	714.544	541.311	699.001	824.121	748.513	701.552	-0.144483	-0.686823	-0.21017	0.141053	0.0670826	0	0.218287	589.522	404.799	563.283	718.547	682.633	651.619	758.062	313.643	226.841	50.2906	40.1718	76.954	95.845	61.8399
1191.53	2-methoxybenzyl alcohol	aromatic	107	107_4419	239.559	224.872	196.322	113.29	309.314	275.181	287.084	302.571	348.978	400.864	330.133	447.897	365.349	362.739	418.4	406.424	300.818	399.506	526.596	364.145	346.539	-0.744146	-0.665475	-0.237695	0.0911052	0.0508923	0	0.160843	220.251	232.595	312.878	392.965	382.163	368.916	412.426	21.986	104.721	32.2087	59.2782	31.4097	59.0759	99.2646
1193.26	dimethyl phenol derivative-1	aromatic	107	107_4434	204.443	184.144	429.622	113.29	234.748	215.54	221.231	236.011	285.176	322.489	296.962	343.947	317.098	325.452	326.595	305.935	283.272	266.517	366.533	286.464	244.554	-0.0646768	-0.60253	-0.204912	0.170986	0.179567	0	0.0688477	272.736	187.859	247.473	321.133	323.048	285.241	299.183	136.246	65.2892	33.4778	23.5218	5.18497	19.7825	61.9763
1197.97	4-methylacetophenone	aromatic	119	119_4475	356.469	278.267	444.393	307.854	410.021	353.146	388.263	330.669	365.332	348.619	403.642	359.662	393.847	352.659	382.617	366.458	332.733	276.053	359.722	447.677	243.357	0	-0.0108804	0.0068492	0.04319	0.0653373	-0.146032	-0.0384392	359.71	357.007	361.421	370.641	376.375	325.081	350.252	83.1109	51.1926	28.9955	29.1081	21.2919	45.686	102.488
1201.41	2-methoxy-3-methylphenol	aromatic	123	123_4505	2088.77	1523.8	2592.9	1349.23	2398.05	1958.26	1989.96	2028.04	2382.27	2184.7	2601.09	2052.63	2400.09	2113.83	2292.12	2032.22	1833.08	1780.88	2244.89	2304.38	1865.23	-0.0445913	-0.165767	0	0.0955295	0.0886841	-0.180858	0.00320513	2068.49	1901.85	2133.42	2279.47	2268.68	1882.06	2138.17	534.839	526.68	216.347	286.25	144.565	132.636	238.233
1209.78	2-methoxy-5-methylphenol	aromatic	123	123_4578	494.709	376.601	569.086	334.808	478.979	469.499	452.979	470.885	488.247	495.969	465.453	479.173	507.62	440.764	452.004	430.841	408.724	485.294	460.211	494.896	485.813	0.0286114	-0.138011	0	0.0288105	-0.0120282	-0.092016	0.0291363	480.132	427.762	470.704	480.198	466.796	441.62	480.307	97.0673	80.64	17.6348	15.2834	35.7989	39.4063	17.9861
1212.99	naphthalene	aromatic	128	128_4606	956.205	790.775	1541.03	572.026	1221.41	681.095	931.681	837.87	1099.64	618.927	1147.25	1037.21	1487.33	878.576	1201.92	1393	918.088	1243.76	1164.06	1599.02	851.448	0	-0.410058	-0.196572	-0.230043	0.117833	0.112571	0.136592	1096	824.844	956.396	934.463	1189.28	1184.95	1204.84	394.181	347.74	132.621	278.747	304.575	242.855	375.449
1215.05	2-methoxy-4-methylphenol	aromatic	123	123_4624	11207.7	10292.2	14169.3	14033.7	12766	12664.6	12056.5	12238.1	13000	13793	12961.9	14368.4	13272.6	13225.8	14037.8	12515.6	11632.1	12050.3	13881.9	13390.7	13409.7	-0.145863	0	-0.081575	0.059414	0.0386677	-0.124633	0.0438558	11889.8	13154.7	12431.6	13707.8	13512.1	12066	13560.8	2026.56	762.869	500.625	707.104	455.899	441.944	278.305
1224.43	2,4,6-trimethylphenol	aromatic	136	136_4706	104.221	3.15477	131.763	4.11515	130.229	90.2542	90.7431	80.2083	83.0878	66.5633	3.17878	3.81887	84.8764	3.22549	3.22802	3.18964	3.24333	3.16792	3.25894	3.17975	3.2782	1.38868	1.29819	1.47589	-0.312147	0	-3.24985	-3.23252	79.7127	74.8661	84.6797	24.5203	30.4433	3.2003	3.23896	67.7162	64.4497	5.44483	36.4117	47.1404	0.0388152	0.0521783
1228.78	2,3,5-trimethylphenol	aromatic	121	121_4744	131.227	106.316	273.806	4.11515	167.503	125.539	158.756	158.558	168.608	189.203	227.744	115.464	215.316	182.418	259.501	207.391	197.908	210.762	257.603	207.002	164.041	-0.0582319	-0.841311	-0.13181	0	0.30387	0.210533	0.239709	170.449	99.0524	161.974	177.47	219.078	205.353	209.549	90.3715	84.8533	5.74606	57.0522	38.6789	6.66476	46.8328
1232.78	aromatic-6	aromatic	131	131_4779	3.22465	56.8647	3.32692	4.11515	3.20366	3.16737	3.20138	3.20385	3.22233	3.19249	49.2711	65.0736	85.2104	3.22549	3.22802	3.18964	3.24333	3.16792	3.25894	84.1997	3.2782	0	-2.59636	-2.71961	0.890192	0.5315	-2.72361	0.516835	21.1388	3.49539	3.20919	39.1791	30.5546	3.2003	30.2456	30.9396	0.537029	0.0114498	32.1513	47.3333	0.0388152	46.7256
1241.69	4,7-dimethylbenzofuran	aromatic	145	145_4857	126.245	3.15477	228.876	4.11515	120.201	82.9376	118.947	131.886	154.172	3.19249	146.51	198.257	210.784	3.22549	174.926	205.955	135.62	193.259	190.583	241.534	132.702	-0.118463	-0.90813	0.0584121	-0.160612	0	0.45956	0.538255	119.425	69.0847	135.002	115.986	129.645	178.278	188.273	113.015	59.27	17.818	101.051	110.941	37.4846	54.4528
1245.68	aromatic-7	aromatic	131	131_4892	3.22465	3.15477	3.32692	4.11515	3.20366	3.16737	3.20138	3.20385	3.22233	3.19249	3.17878	50.2182	51.5906	3.22549	3.22802	3.18964	3.24333	3.16792	3.25894	48.3799	3.2782	-0.11149	0	-0.123248	2.43204	2.46866	-0.127249	2.38876	3.23545	3.49539	3.20919	18.8632	19.348	3.2003	18.3057	0.0865818	0.537029	0.0114498	27.1543	27.9229	0.0388152	26.045
1248.54	aromatic-8	aromatic	121	121_4917	3.22465	3.15477	159.626	4.11515	87.4439	3.16737	90.471	88.0577	90.0802	90.1398	118.298	147.695	115.649	3.22549	145.406	119.978	101.386	3.16792	152.046	126.745	102.477	-0.670846	-1.48023	0.0234335	0.430343	0	-0.235148	0.528729	55.335	31.5755	89.5363	118.711	88.0937	74.8442	127.089	90.3183	48.3858	1.2953	28.7798	74.9889	62.7657	24.7864
1253.56	aromatic-9	aromatic	121	121_4961	3.22465	3.15477	3.32692	4.11515	3.20366	3.16737	3.20138	58.9828	44.2426	3.19249	3.17878	3.81887	3.18068	53.5754	3.22802	3.18964	3.24333	3.16792	110.478	3.17975	3.2782	-0.11149	0	3.3433	-0.0413147	2.51609	-0.127249	3.47916	3.23545	3.49539	35.4756	3.39671	19.9947	3.2003	38.9787	0.0865818	0.537029	28.9057	0.365665	29.0818	0.0388152	61.9203
1255.51	3,4,5-trimethylphenol	aromatic	121	121_4978	3.22465	3.15477	195.723	4.11515	89.9108	66.4514	79.5703	95.7149	122.529	137.532	136.878	3.81887	121.009	116.069	145.358	95.5458	72.6343	3.16792	172.512	131.387	88.1181	-0.461191	-0.793906	0.0981373	0	0.458943	-0.699346	0.494642	67.3674	53.4924	99.2714	92.7432	127.479	57.116	130.672	111.159	44.3416	21.6991	77.0114	15.6795	48.1044	42.2015
1258.25	2,6-dimethoxytoluene	aromatic	152	152_5002	640.125	515.71	915.801	344.705	678.103	634.203	667.071	689.164	752.414	815.057	739.719	726.484	694.915	634.583	818.852	728.547	583.182	609.714	828.341	712.613	636.135	-0.025548	-0.347736	0	0.113512	0.0269104	-0.134129	0.046082	690.545	552.337	702.883	760.42	716.117	640.481	725.697	204.756	181.149	44.2945	47.778	93.9463	77.4123	96.7685
1259.85	aromatic-10	aromatic	91	91_5016	3.22465	3.15477	3.32692	4.11515	64.7941	3.16737	3.20138	3.20385	3.22233	57.9596	61.6048	3.81887	3.18068	3.22549	79.7483	3.18964	3.24333	3.16792	70.0835	3.17975	3.2782	-2.89253	0	-2.90429	0.775544	0.257395	-2.90829	0.0867107	3.23545	24.0255	3.20919	41.1278	28.7181	3.2003	25.5138	0.0865818	35.3098	0.0114498	32.3618	44.1934	0.0388152	38.5985
1265.33	aromatic-11	aromatic	148	148_5064	49.7724	63.2058	82.7239	4.11515	56.4325	3.16737	3.20138	49.996	47.1266	3.19249	3.17878	81.4948	67.1282	74.2186	3.22802	3.18964	3.24333	3.16792	68.0792	63.2611	61.7449	0.963993	-0.654961	0	-0.191289	0.52715	-3.38535	0.944572	65.234	21.2383	33.4413	29.2887	48.1916	3.2003	64.3618	16.5691	30.4827	26.2278	45.2118	39.1007	0.0388152	3.30748
1270.25	aromatic-12	aromatic	152	152_5107	78.7943	3.15477	121.632	4.11515	117.398	3.16737	3.20138	3.20385	3.22233	65.6215	80.8047	90.1827	85.6716	82.2501	91.5306	84.2704	3.24333	3.16792	106.502	87.6498	3.2782	0.0442626	-0.663104	-4.35803	0.261162	0.394127	-1.12246	0	67.8604	41.5602	3.20919	78.8696	86.4841	30.2272	65.81	59.9907	65.6793	0.0114498	12.3944	4.69329	46.8028	54.9684
1274.02	aromatic-13	aromatic	135	135_5140	192.802	116.474	319.517	4.11515	199.973	105.046	146.767	154.121	173.619	137.053	209.164	201.045	188.423	142.035	203.559	213.292	138.393	165.27	247.891	208.655	126.916	0.2357	-0.788655	-0.170455	0.035346	0	-0.0468481	0.127753	209.598	103.045	158.169	182.421	178.006	172.318	194.487	102.558	97.944	13.8761	39.4984	32.0579	37.9435	61.7197
1280.2	2-methoxy-4-ethylphenol	aromatic	137	137_5194	149.72	112.168	261.03	192.63	186.437	109.179	154.451	158.542	165.338	160.678	197.991	208.491	202.991	172.644	227.317	212.701	149.404	187.335	260.096	188.368	173.22	-0.0713764	-0.170353	-0.199954	0.0457929	0.134082	0	0.17822	174.306	162.749	159.444	189.053	200.984	183.147	207.228	77.4167	46.4958	5.49925	25.1285	27.3916	31.856	46.4071
1283.64	aromatic-14	aromatic	148	148_5224	81.7771	86.8981	230.639	225.592	131.334	64.5985	94.2486	90.765	115.23	101.76	124.386	127.684	123.394	90.1525	160.804	142.226	101.759	106.094	160.014	115.663	133.062	0.0931326	0.171227	-0.318255	-0.0813332	0	-0.0967096	0.126791	133.105	140.508	100.081	117.943	124.784	116.693	136.247	84.5058	80.8881	13.2347	14.1116	35.3462	22.2183	22.3461
1287.3	3,5-dimethoxytoluene	aromatic	152	152_5256	365.578	307.716	797.23	196.704	504.256	319.746	478.398	418.999	502.313	484.252	575.551	571.265	631.094	500.226	671.219	704.927	479.445	594.017	810.026	662.119	547.886	-0.149486	-0.676249	-0.220689	0	0.144213	0.124754	0.30856	490.175	340.235	466.57	543.689	600.846	592.796	673.344	267.487	154.797	42.8978	51.5187	89.4197	112.746	131.43
1290.97	aromatic-15	aromatic	148	148_5288	73.5864	3.15477	184.079	4.11515	101.236	3.16737	3.20138	58.6624	74.8064	3.19249	3.17878	3.81887	69.2434	62.3488	87.205	86.3756	46.639	77.1547	3.25894	54.3896	3.2782	0.932354	-0.332761	0	-3.74545	0.678895	0.620853	-1.16555	86.9399	36.1727	45.5567	3.39671	72.9324	70.0564	20.3089	91.1981	56.3482	37.5585	0.365665	12.8322	20.7975	29.5147
1295.67	2,5-dimethoxytoluene	aromatic	137	137_5329	4672.18	3818.55	9574.6	2513.57	5802.23	4524.35	5355.8	5368.64	6418.14	6878.34	6790.17	7668.34	6734.72	5943.52	7904.88	6918.13	5370.49	6100.18	8416.29	6730.91	7024.22	-0.0256046	-0.518165	-0.101244	0.214519	0.162634	0	0.269874	6021.77	4280.05	5714.19	7112.28	6861.04	6129.6	7390.47	3106.3	1657.88	609.671	483.573	986.761	774.239	900.409
1301.99	1-indanone	aromatic	104	104_5384	580.001	587.497	888.537	475.032	595.112	554.733	617.754	615.86	677.108	726.913	547.148	730.894	495.947	575.831	767.091	670.687	487.926	571.303	804.616	656.332	690.406	0.105748	-0.233787	0	0.0694525	-0.0552988	-0.143417	0.171127	685.345	541.626	636.907	668.318	612.956	576.638	717.118	176.009	61.1038	34.8278	104.955	139.332	91.4971	77.6671
1318.93	2-methylnaphthalene	aromatic	142	142_5531	252.038	199.445	492.567	256.374	226.595	160.934	216.109	258.038	333.398	197.663	225.487	371.271	476.116	194.626	408.022	354.306	215.162	402.944	328.811	407.469	335.737	0	-0.552021	-0.225321	-0.24896	0.192444	0.0427032	0.183392	314.683	214.634	269.182	264.807	359.588	324.137	357.339	156.28	48.8311	59.4334	93.2443	146.862	97.458	43.5518
1325.75	1,2,3-trimethoxy-benzene	aromatic	168	168_5590	85.4693	95.9208	135.389	4.11515	79.8993	90.951	97.1939	94.5936	90.483	3.19249	3.17878	130.548	85.6398	104.232	130.202	103.935	3.24333	3.16792	129.152	85.0265	3.2782	0.542751	-0.313656	0.376352	-0.667399	0.557678	-0.978695	0	105.593	58.3218	94.0902	45.6398	106.691	36.7819	72.4855	26.3279	47.2685	3.38364	73.5328	22.3828	58.1559	63.867
1326.44	3-methyl-1-indanone	aromatic	131	131_5596	210.215	183.892	371.002	4.11515	211.314	182.108	195.156	240.993	272.674	263.811	231.431	284.525	243.481	240.251	286.874	249.016	200.048	228.455	269.091	257.305	236.621	0.0039488	-0.940627	-0.106289	0.0313298	0.0142791	-0.171454	0	255.036	132.512	236.274	259.923	256.869	225.839	254.339	101.288	112.15	38.9736	26.7597	26.0358	24.5881	16.437
1330.15	2-methoxy-4-vinylphenol	aromatic	150	150_5628	2273.04	2209.71	6377.32	1150.08	2893.64	2145.1	1829.41	880.145	1556	775.215	1751.68	1813.83	1168.26	1488.21	1364.15	1770.84	1162	1140.21	143.247	730.69	1272.16	1.34823	0.536932	0	0.0252046	-0.085316	-0.066621	-0.991021	3620.02	2062.94	1421.85	1446.91	1340.21	1357.69	715.364	2388.1	874.68	488.645	582.535	161.311	357.97	564.611
1333.51	1-methylnaphthalene	aromatic	142	142_5657	152.042	132.737	293.9	146.89	128.419	115.91	131.112	185.983	185.848	116.845	138.245	276.582	275.049	220.479	207.675	219.862	132.555	258.787	249.521	211.247	174.138	0	-0.564788	-0.202367	-0.122227	0.281176	0.0788906	0.133778	192.893	130.406	167.648	177.224	234.401	203.735	211.635	88.0057	15.5855	31.6407	86.7092	35.7799	64.6432	37.6928
1337.23	aromatic-16	aromatic	131	131_5689	166.376	123.572	259.017	4.11515	139.151	160.617	155.363	172.832	185.751	212.524	152.375	203.622	176.623	160.436	206.303	186.259	128.549	144.901	242.938	169.926	193.578	0.0148018	-0.838395	-0.0802977	0.0653004	0	-0.241192	0.158454	182.988	101.295	171.315	189.507	181.121	153.236	202.147	69.2339	84.8415	15.2508	32.4638	23.2618	29.7444	37.2526
1342.12	aromatic-17	aromatic	151	151_5731	3.22465	3.15477	113.431	4.11515	3.20366	3.16737	3.20138	40.1442	55.3757	3.19249	3.17878	3.81887	3.18068	55.9139	106.283	3.18964	3.24333	59.541	86.5411	73.2773	3.2782	0.279324	-3.23487	0	-3.27619	0.744327	-0.581464	0.724294	39.9369	3.49539	32.9071	3.39671	55.1257	21.9913	54.3656	63.6481	0.537029	26.8295	0.365665	51.5555	32.519	44.7372
1360.59	2,3-dimethoxybenzaldehyde	aromatic	166	166_5889	125.922	77.2919	232.701	4.11515	105.144	76.7295	60.7462	124.053	128.265	123.773	138.992	172.728	204.009	79.96	163.628	184.792	155.226	151.823	196.465	182.152	150.928	0	-1.22883	-0.477592	-0.00140119	0.0381511	0.17414	0.280705	145.305	61.9963	104.355	145.164	149.199	163.947	176.515	79.4972	52.101	37.8247	25.0543	63.2707	18.1326	23.2858
1362.7	2,6-dimethoxyphenol	aromatic	154	154_5907	382.105	1303.95	2582.42	747.023	869.842	891.361	1044.27	1113.77	1377.59	1603.79	669.643	2583.45	810.246	550.027	1343.91	1375.93	1155.3	1450.84	2162.47	1251.14	2183.22	0.100197	-0.666855	-0.171552	0.286508	-0.558332	0	0.491085	1422.82	836.075	1178.55	1618.96	901.393	1327.36	1865.61	1104.97	77.8689	175.848	956.994	404.712	153.64	532.249
1367.17	aromatic-18	aromatic	117	117_5945	97.2554	71.0612	155.933	4.11515	90.103	71.7093	88.198	86.7281	89.4035	107.363	105.695	3.81887	91.9375	3.22549	117.032	3.18964	88.0401	3.16792	128.565	127.699	109.508	0.580229	-0.386323	0.285463	0	-0.031485	-1.20005	0.75407	108.083	55.3091	88.1099	72.2922	70.7316	31.4659	121.924	43.4595	45.2791	1.33987	59.3055	59.7933	48.9947	10.7611
1368.58	eugenol	aromatic	164	164_5957	573.729	554.624	1811.59	281.62	827.666	559.263	726.345	744.862	903.879	1133.38	929.158	1341.63	959.77	871.705	1279.73	1176.31	820.724	928.47	1506.09	1098	1145.44	0	-0.817196	-0.307809	0.211512	0.0816857	-0.00710497	0.350917	979.982	556.183	791.696	1134.72	1037.07	975.167	1249.84	720.259	273.036	97.5943	206.238	214.716	182.334	223.179
1371.41	1-(2-hydroxy-6-methoxyphenyl)-ethanone	aromatic	151	151_5981	114.862	155.183	401.792	4.11515	193.998	137.686	173.339	179.976	181.965	249.205	245.1	357.027	287.835	200.432	350.676	343.365	252.298	273.391	437.627	298.61	277.516	-0.320462	-1.32098	-0.648281	0.0211479	0	0.0508734	0.27306	223.946	111.933	178.427	283.777	279.648	289.685	337.918	155.333	97.5257	4.51706	63.4689	75.4559	47.6698	86.9922
1378.03	dihydroeugenol	aromatic	137	137_6037	374.559	443.229	1532.21	237.238	659.746	449.941	577.097	591.43	649.203	796.286	831.443	1123.44	856.779	689.094	1158.55	965.011	803.891	806.869	1354.66	991	1019.62	-0.132342	-0.935335	-0.502867	0.0950383	0.0703186	0	0.385722	783.334	448.975	605.91	917.055	901.476	858.59	1121.76	649.457	211.256	38.1715	179.594	237.9	92.1751	202.204
1382.54	aromatic-19	aromatic	162	162_6075	3.22465	3.15477	85.4353	4.11515	3.20366	3.16737	3.20138	3.20385	50.655	3.19249	3.17878	3.81887	3.18068	3.22549	3.22802	3.18964	3.24333	3.16792	72.2181	63.8176	3.2782	3.13024	0	2.444	-0.0413147	-0.122253	-0.127249	3.73178	30.6049	3.49539	19.0201	3.39671	3.2114	3.2003	46.438	47.4845	0.537029	27.3967	0.365665	0.0266336	0.0388152	37.6127
1393.97	aromatic-20	aromatic	164	164_6171	3.22465	3.15477	3.32692	4.11515	3.20366	3.16737	3.20138	3.20385	3.22233	3.19249	3.17878	3.81887	3.18068	3.22549	3.22802	3.18964	54.9095	3.16792	90.9407	78.5557	3.2782	-0.0701753	0.0413147	-0.0819328	0	-0.0809386	2.58794	4.08364	3.23545	3.49539	3.20919	3.39671	3.2114	20.4224	57.5915	0.0865818	0.537029	0.0114498	0.365665	0.0266336	29.8667	47.4426
1395.88	biphenyl	aromatic	154	154_6187	98.384	3.15477	226.098	4.11515	118.968	3.16737	3.20138	114.137	124.672	3.19249	3.17878	136.047	150.16	3.22549	156.898	136.788	3.24333	135.318	139.206	167.795	140.487	0.250834	-1.12497	-0.186192	-0.951123	0.172325	0	0.700589	109.212	42.0835	80.6701	47.4729	103.428	91.783	149.163	111.865	66.5856	67.2964	76.7078	86.8431	76.6811	16.149
1408.37	1,2,3-trimethoxy-5-methylbenzene	aromatic	182	182_6291	89.6936	106.079	178.772	4.11515	95.0526	72.2002	120.532	109.347	116.471	148.85	119.57	178.857	94.4025	114.924	157.511	131.445	103.381	105.08	159.639	93.5482	171.368	0.0299946	-1.09805	-0.0829117	0.286023	0	-0.110007	0.210809	124.848	57.1227	115.45	149.092	122.279	113.302	141.518	47.4126	47.3065	5.66178	29.6443	32.1909	15.7354	41.9553
1416.59	2-methoxy-5-(1-propenyl)-phenol	aromatic	164	164_6359	123.826	159.079	554.232	4.11515	215.703	144.891	190.194	184.077	184.462	303.541	239.188	440.45	259.639	178.515	439.947	310.927	200.243	248.507	468.114	270.676	318.084	0	-1.19872	-0.583305	0.231989	0.0689219	-0.140079	0.336267	279.046	121.57	186.244	327.726	292.7	253.226	352.291	238.969	107.704	3.42582	102.788	133.815	55.4924	103.068
1450.67	4-methoxy-3-(methoxymethyl)-phenol	aromatic	168	168_6637	114.136	391.886	964.907	186.622	233.515	224.456	217.566	285.655	391.465	405.43	191.22	866.999	295.215	184.772	425.437	403.059	272.164	407.204	657.263	301.17	535.724	0.442457	-0.747811	-0.274818	0.435299	-0.257605	0	0.465061	490.31	214.864	298.228	487.883	301.808	360.809	498.052	433.841	24.8744	87.6286	345.352	120.468	76.7972	181.011
1457.02	(E)-isoeugenol	aromatic	164	164_6688	255.763	394.157	1655.58	155.47	467.783	329.85	548.828	465.935	490.793	790.364	672.217	1339.85	687.71	540.754	1110.17	911.776	640.314	786.737	1197.04	733.536	942.975	-0.0205863	-1.29496	-0.635366	0.261017	0	0.000121537	0.297172	768.498	317.701	501.852	934.144	779.543	779.609	957.851	771.341	156.51	42.5387	356.285	295.605	135.871	232.11
1462.39	biphenylene	aromatic	152	152_6731	84.8566	3.15477	193.61	4.11515	100.787	3.16737	3.20138	112.006	107.014	111.386	3.17878	3.81887	127.672	3.22549	134.834	104.078	104.403	150.555	138.032	113.199	132.849	0.0837835	-1.29801	-0.257976	-1.16651	0	0.434155	0.531435	93.8738	36.0232	74.0738	39.4612	88.5775	119.679	128.027	95.5474	56.0892	61.4281	62.2894	74.0037	26.7405	13.1002
1508.43	butylated hydroxytoluene	aromatic	205	205_7092	5722.15	9135.96	6009.73	16833.3	9382.8	6882.95	7957.16	5966.24	6709.2	6371.45	8279.49	9897.01	6674.03	8584.07	8076.66	9672.2	9216.88	9510.97	6606.2	8161.46	8645.34	-0.166028	0.499479	-0.182385	0.0682931	-0.00482931	0.278584	0	6955.95	11033	6877.53	8182.65	7778.25	9466.68	7804.33	1893.41	5176.35	1006.08	1764.78	989.364	230.865	1065.45
1522.56	2,5-dimethoxybenzoic acid	aromatic	167	167_7200	3.22465	79.2163	289.775	4.11515	3.20366	75.2092	3.20138	97.5411	92.3681	94.1145	69.0909	288.764	87.7231	3.22549	161.788	125.624	3.24333	3.16792	148.298	3.17975	136.226	0.558502	-1.61468	-0.38821	0.838588	0	-0.936713	0.186946	124.072	27.5093	64.3702	150.657	84.2457	44.0118	95.9012	148.448	41.3118	53.0369	120.257	79.3387	70.6784	80.5257
1526.25	benzoic acid derivative-1	aromatic	168	168_7228	3.22465	53.0317	107.959	4.11515	3.20366	3.16737	3.20138	3.20385	3.22233	3.19249	3.17878	3.81887	86.1169	3.22549	3.22802	3.18964	3.24333	103.068	68.6007	69.0323	3.2782	0.826963	-3.14206	-3.26531	-3.18338	0	0.242325	0.606164	54.7383	3.49539	3.20919	3.39671	30.8568	36.5004	46.9704	52.3878	0.537029	0.0114498	0.365665	47.8566	57.6495	37.8392
810.439	furfural	furan	96	96_1631	4271.11	4333.55	916.733	3728.73	2594.44	2349.78	2552.72	2329.6	2089.34	1421.57	361.507	1126.05	338.09	329.807	418.771	3.18964	3.24333	497.379	633.652	207.892	3.2782	1.71059	1.57594	1.26092	0	-1.42067	-2.52963	-1.78387	3173.8	2890.98	2323.89	969.708	362.223	167.937	281.607	1954.92	735.755	231.74	547.05	49.1473	285.305	321.587
840.111	2-furanmethanol	furan	98	98_1782	87.0816	177.014	3.32692	180.717	3.20366	3.16737	3.20138	103.58	129.264	225.725	164.2	3.81887	257.746	20.4819	62.1556	3.18964	229.838	123.897	74.8904	85.4557	3.2782	0	-0.515407	-0.180057	0.558135	0.34804	0.4165	-0.708734	89.1409	62.3626	78.6818	131.248	113.461	118.975	54.5415	86.8619	102.498	66.6174	114.564	126.68	113.404	44.7085
857.89	3-furanmethanol	furan	39	39_1879	3.22465	3.15477	3.32692	4.11515	3.20366	3.16737	44.3551	3.20385	3.22233	3.19249	3.17878	3.81887	3.18068	32.9807	3.22802	3.18964	3.24333	3.16792	3.25894	3.17975	101.477	-0.11149	0	2.27581	-0.0413147	1.90932	-0.127249	3.36334	3.23545	3.49539	16.9271	3.39671	13.1298	3.2003	35.9718	0.0865818	0.537029	23.7534	0.365665	17.1914	0.0388152	56.729
901.878	ethylmethyl furan	furan	95	95_2142	197.558	148.085	3.32692	378.388	159.991	186.21	177.436	186.352	173.361	170.862	167.411	151.094	176.893	163.855	92.8863	129.484	176.161	155.687	92.5539	150.688	3.2782	-0.402704	0.651355	0.219518	0.0851084	-0.0893257	0	-0.904099	116.323	241.529	179.05	163.122	144.545	153.777	82.1735	100.936	119.246	6.64381	10.5588	45.2102	23.3974	74.2513
910.091	acetylfuran	furan	95	95_2195	1769.17	1840.32	475.65	3523.24	1739.97	1863.68	1856.13	1924.04	1535.46	1835.97	1595.75	1683.65	1860.55	1719.7	1011.76	1086.35	1870.26	1673.96	1134.99	1397.31	3.2782	-0.180804	0.622085	0.199049	0.143647	-0.0120618	0	-0.868875	1361.71	2375.63	1771.87	1705.12	1530.67	1543.52	845.193	768.178	995.784	207.541	121.54	454.877	407.912	740.822
916.161	furan derivative-1	furan	110	110_2235	293.362	287.147	127.571	430.774	218.506	275.514	281.913	223.693	216.621	220.25	182.049	207.098	175.414	3.22549	108.913	3.18964	3.24333	136.316	129.869	94.2319	3.2782	0.216533	0.60175	0.245073	0	-1.08355	-2.0939	-1.42228	236.027	308.264	240.742	203.132	95.8511	47.5828	75.7929	93.977	109.858	35.8301	19.4066	86.8345	76.8448	65.2785
928.856	3-methylfurfural	furan	110	110_2321	111.524	3.15477	3.32692	4.11515	76.119	81.8448	93.3362	85.0942	72.3252	51.7342	3.17878	3.81887	3.18068	3.22549	3.22802	3.18964	3.24333	26.6739	3.25894	3.17975	3.2782	1.00665	1.46448	2.09407	0	-2.60791	-0.827014	-2.59558	39.3354	54.0263	83.5852	19.5773	3.2114	11.0356	3.23896	62.5176	43.3191	10.5865	27.8506	0.0266336	13.5432	0.0521783
969.886	5-methylfurfural	furan	110	110_2622	2584.36	2299.4	809.939	2234.11	1589.93	1859.99	1948.73	1744.38	1551.78	1441.98	453.453	783.843	547.586	413.137	579.204	570.946	3.24333	686.298	917.049	449.982	3.2782	1.08752	1.08507	0.969067	0	-0.798983	-1.08786	-0.967342	1897.9	1894.68	1748.3	893.093	513.309	420.163	456.77	952.914	323.49	198.504	503.238	88.18	365.64	456.923
983.106	methyl 2-furoate	furan	126	126_2727	222.694	226.875	3.32692	361.228	201.19	215.856	272.838	189.443	183.528	139.049	148.084	192.051	188.614	163.258	106.541	3.18964	124.268	3.16792	102.591	136.856	138.127	-0.0174682	0.763629	0.494458	0.0639291	0	-1.81121	-0.279886	150.965	259.425	215.27	159.728	152.804	43.5419	125.858	127.876	88.4684	49.943	28.355	42.0235	69.9109	20.1597
1024.42	1-(2-furyl)-1-propanone	furan	95	95_3020	443.357	316.266	190.666	725.192	392.24	446.409	410.081	438.543	333.382	352.514	336.903	361.285	401.036	395.058	307.146	277.26	352.744	341.597	253.057	363.27	309.282	-0.144917	0.57374	0.169883	0	0.0703934	-0.112918	-0.182879	316.763	521.28	394.002	350.234	367.747	323.867	308.536	126.346	178.657	54.3928	12.3495	52.5666	40.7459	55.1106
1052.97	2-acetyl-5-methylfuran	furan	109	109_3249	618.52	561.044	223.702	1036.05	512.233	684.39	630.416	638.607	541.255	625.312	576.568	467.526	595.407	612.311	461.688	380.477	562.733	550.474	416.427	503.593	521.103	-0.250546	0.419437	0.116876	0	6.30567e-07	-0.16046	-0.212141	467.755	744.224	603.426	556.469	556.469	497.894	480.374	213.301	266.985	53.9972	80.7906	82.5167	101.871	56.0676
470.978	2-butanone	ketone	43	43_ 586	70.5714	3.15477	3.32692	284.727	155.714	95.0211	3.20138	127.081	79.5593	178.811	135.13	3.81887	309.162	184.643	86.7692	93.2971	230.065	158.253	73.6194	107.634	189.48	-2.26646	0.5304	-0.821086	-0.222447	0.647097	0.377498	0	25.6844	178.487	69.9471	105.92	193.525	160.539	123.578	38.8734	96.8816	62.4965	91.0796	111.462	68.4127	59.5531
905	2-methyl-2-cyclopentenone	ketone	67	67_2162	1284.04	1352.32	3.32692	2260.14	1228.84	1349.52	1308.36	1233.74	1015.31	1204.25	1030.83	1228.34	1122.65	1071.54	732.955	3.18964	794.372	1025.85	726.646	871.172	3.2782	-0.149128	0.725066	0.281328	0.242704	0	-0.682854	-0.870436	879.896	1612.84	1185.8	1154.48	975.716	607.804	533.699	759.899	563.821	152.292	107.754	211.785	536.251	465.007
923.894	gamma-butyrolactone	ketone	42	42_2287	158.137	3.15477	3.32692	4.11515	3.20366	3.16737	250.428	3.20385	3.22233	3.19249	3.17878	3.81887	3.18068	3.22549	3.22802	3.18964	201.346	3.16792	3.25894	3.17975	3.2782	3.97256	0	4.61439	-0.0413147	-0.122253	4.30796	-0.109922	54.8728	3.49539	85.618	3.39671	3.2114	69.2344	3.23896	89.4292	0.537029	142.73	0.365665	0.0266336	114.412	0.0521783
943.183	3,4-dimethyl-2-cyclopenten-1-one	ketone	67	67_2422	175.759	180.579	77.8999	346.886	151.309	198.752	165.559	176.308	152.674	132.696	151.58	93.5051	157.619	122.359	126.054	110.075	103.251	126.337	74.6297	135.267	122.556	0.0968942	0.779458	0.284497	-0.104042	0	-0.257491	-0.288447	144.746	232.316	164.847	125.927	135.344	113.221	110.817	57.9407	102.017	11.833	29.6233	19.3786	11.8599	31.9773
952.229	2-methyl-2-cyclopenten-1-one	ketone	67	67_2488	174.276	139.441	90.1429	327.545	139.568	176.803	155.603	153.801	139.495	137.564	131.713	127.245	144.148	99.071	68.3211	89.1825	86.3698	3.16792	68.6007	107.332	3.2782	0.0264538	0.69947	0.178988	0	-0.347981	-1.1497	-1.14574	134.62	214.638	149.633	132.174	103.847	59.5734	59.7371	42.2732	99.5367	8.82602	5.17508	38.1386	48.8688	52.5903
957.995	ketone-1	ketone	110	110_2531	169.987	155.104	3.32692	4.11515	3.20366	90.4918	76.593	76.4118	81.3316	3.19249	3.17878	25.3764	3.18068	3.22549	3.22802	3.18964	3.24333	3.16792	3.25894	3.17975	3.2782	3.37081	1.62334	2.88386	0	-1.72042	-1.72541	-1.70808	109.473	32.6035	78.1121	10.5826	3.2114	3.2003	3.23896	92.2258	50.1348	2.78962	12.8119	0.0266336	0.0388152	0.0521783
964.45	3-methyl-2-cyclopenten-1-one	ketone	79	79_2580	342.006	306.123	139.265	598.26	309.073	301.755	309.301	275.467	215.687	119.335	187.214	196.787	220.564	146.583	93.1768	3.18964	115.787	121.046	3.25894	147.254	3.2782	0.645564	1.26433	0.669297	0	-0.128874	-1.06835	-1.71055	262.465	403.03	266.818	167.779	153.441	80.0075	51.2638	108.192	169.114	47.4028	42.2255	63.97	66.5782	83.1301
976.749	3-methyl-2-cyclopenten-1-one	ketone	96	96_2676	315.532	440.737	3.32692	606.017	266.176	373.037	448.945	411.774	333.688	409.005	367.881	3.81887	414.649	303.938	3.22802	3.18964	376.355	268.893	290.958	334.303	3.2782	0	0.713109	0.652992	0.039545	-0.0736022	-0.228263	-0.273229	253.199	415.077	398.136	260.235	240.605	216.146	209.513	225.269	173.777	58.8265	223.013	212.897	192.093	179.915
1008.68	4,4-dimethyl-2-cyclopenten-1-one	ketone	95	95_2896	449.161	517.572	148.231	843.523	392.368	497.198	449.618	441.843	368.344	450.843	422.842	390.976	476.911	384.479	327.047	336.795	423.757	353.92	295.504	409.568	436.771	-0.0920683	0.544281	0.0841351	0.0896856	0	-0.0927056	-0.0577004	371.655	577.696	419.935	421.554	396.146	371.49	380.614	196.491	236.104	44.8475	29.954	75.6101	46.0667	74.952
1012.51	3,4-dimethyl-2-cyclopenten-1-one	ketone	67	67_2926	593.045	625.828	267.518	1057.08	512.874	568.622	578.521	527.61	474.987	472.759	521.543	499.509	517.178	472.067	397.45	344.322	504.58	427.954	342.938	462.065	390.254	0	0.524837	0.0891324	0.00718477	-0.100162	-0.219216	-0.314492	495.463	712.858	527.039	497.937	462.232	425.619	398.419	198.086	299.404	51.7693	24.4299	60.467	80.1547	59.9818
1047.41	3-methyl-1,2-cyclopentanedione	ketone	112	112_3204	182.499	3.15477	335.886	4.11515	262.86	29.3932	295.695	3.20385	3.22233	3.19249	3.17878	3.81887	3.18068	182.95	220.7	3.18964	3.24333	3.16792	17.9731	3.17975	407.628	0.787648	-0.0277357	0	-4.88988	0.429298	-4.97582	0.505111	173.847	98.7896	100.707	3.39671	135.61	3.2003	142.927	166.534	142.651	168.865	0.365665	116.23	0.0388152	229.357
1055.68	2,3-dimethyl-2-cyclopenten-1-one	ketone	67	67_3271	1658.24	1895.97	660.71	2608.53	1426.03	1804.04	1762.57	1816.23	1385.28	1766.91	1537.93	1388.37	1735.28	1671.47	1233.18	1312.76	1586.99	1445.39	1311.01	1564.02	1582.18	-0.138598	0.331518	0.0974208	0.016471	0	-0.0946988	-0.0579651	1404.97	1946.2	1654.69	1564.4	1546.64	1448.38	1485.73	655.42	603.932	234.856	190.655	273.333	137.139	151.591
1077.43	3,4-dimethyl-2-hydroxycyclopent-2-en-1-one	ketone	126	126_3449	3.22465	3.15477	3.32692	4.11515	3.20366	3.16737	3.20138	3.20385	3.22233	3.19249	3.17878	3.81887	3.18068	105.038	95.7593	157.265	3.24333	127.319	3.25894	3.17975	146.601	-0.11149	0	-0.123248	-0.0413147	4.28185	4.77864	3.86735	3.23545	3.49539	3.20919	3.39671	67.9927	95.9425	51.0133	0.0865818	0.537029	0.0114498	0.365665	56.3203	81.6643	82.7816
1081.67	2,3,4-trimethyl-2-cyclopenten-1-one	ketone	109	109_3484	364.885	385.56	262.211	616.284	309.298	391.915	360.571	317.693	265.02	297.029	334.265	396.781	450.448	344.66	292.814	275.793	340.582	292.177	262.394	313.603	347.719	0	0.379654	-0.102379	0.0218005	0.10343	-0.156505	-0.132625	337.552	439.165	314.428	342.692	362.641	302.85	307.905	66.061	158.854	47.859	50.4072	80.3404	33.6874	42.9471
1084.21	nona-3,5-dien-2-one	ketone	95	95_3505	3342.04	2396.93	896.156	2165.23	1159.77	1682.7	1334.27	1644.73	1318.63	1220.23	972.581	1527.82	846.649	1341.51	931.946	511.444	436.389	750.528	562.982	552.227	517.022	0.834578	0.4286	0.207992	0	-0.25395	-1.1314	-1.1887	2211.71	1669.23	1432.54	1240.21	1040.04	566.12	544.077	1233.42	502.861	183.925	278.157	264.548	164.051	24.0396
1101.62	3-ethyl-2-hydroxy-2-cyclopenten-1-one	ketone	110	110_3650	3.22465	3.15477	126.706	4.11515	110.222	152.224	190.482	3.20385	3.22233	119.974	176.677	256.743	3.18068	188.724	191.567	3.18964	3.24333	198.296	167.77	181.484	277.402	-1.00212	0	-0.436942	1.05384	0.524653	-0.380751	1.23321	44.3617	88.8536	65.6361	184.464	127.824	68.243	208.885	71.312	76.3315	108.12	68.7164	107.953	112.629	59.7317
1108.18	ketone-2	ketone	119	119_3705	186.127	132.895	147.233	4.11515	211.682	122.34	141.213	139.207	168.334	94.9126	119.697	3.81887	146.979	101.055	94.2421	3.18964	3.24333	85.2329	99.5932	3.17975	3.2782	0.46351	0	0.408319	-0.630445	0.0175529	-1.88315	-1.67285	155.418	112.712	149.585	72.8095	114.092	30.5553	35.3504	27.5437	104.118	16.2686	61.0193	28.6841	47.3522	55.6359
1115.31	ketone-3	ketone	126	126_3765	395.793	399.883	213.805	456.082	323.169	387.781	366.814	392.183	301.127	399.252	312.983	300.641	338.965	359.82	254.852	264.9	361.225	284.812	333.064	298.34	320.641	0	0.209231	0.0706192	0.00484445	-0.0821011	-0.14819	-0.0845123	336.494	389.011	353.375	337.625	317.879	303.646	317.348	106.271	66.4647	46.9923	53.726	55.5698	50.8496	17.5945
1122.29	ketone-4	ketone	124	124_3824	788.523	647.659	479.775	1005.66	668.396	776.465	746.482	698.743	636.346	594.121	632.133	620.567	682.335	509.241	500.214	522.017	538.295	495.874	479.341	622.722	479.896	0.0530206	0.408044	0.172628	0	-0.126494	-0.24703	-0.223332	638.652	816.84	693.857	615.607	563.93	518.729	527.32	154.571	172.219	55.2304	19.4851	102.641	21.4005	82.6212
1141.69	ketone-5	ketone	126	126_3989	93.8372	200.359	3.32692	136.438	3.20366	104.777	131.961	181.129	121.627	159.241	109.096	3.81887	3.18068	3.22549	3.22802	3.18964	150.344	3.16792	145.381	110.989	3.2782	0.196444	-0.0872104	0.743516	0.0678727	-4.75225	-0.728538	0	99.1745	81.4726	144.906	90.7186	3.2114	52.234	86.5495	98.6246	69.607	31.7934	79.3241	0.0266336	84.9661	74.137
1152.9	ketone-6	ketone	124	124_4085	390.747	282.1	227.994	413.757	230.007	313.918	287.82	319.536	286.175	286.925	295.341	308.947	303.659	303.358	306.372	244.454	276.088	281.818	274.272	289.945	286.482	0.0117536	0.10003	0	-0.00374821	0.0317112	-0.155267	-0.0708672	300.28	319.227	297.844	297.071	304.463	267.454	283.567	82.8855	91.9902	18.8039	11.1126	1.65986	20.1229	8.23323
1164.4	ketone-7	ketone	79	79_4184	258.472	213.357	208.016	248.987	207.693	230.046	186.64	209.067	203.7	165.866	165.424	152.01	188.074	175.934	140.08	181.842	125.728	129.805	123.595	138.876	3.2782	0.431529	0.44606	0.24986	-0.0607573	0	-0.204806	-0.923611	226.615	228.909	199.802	161.1	168.029	145.792	88.583	27.7177	20.6703	11.7102	7.87494	24.9542	31.2868	74.2701
1174.82	ketone-8	ketone	110	110_4274	134.71	3.15477	125.941	4.11515	145.142	115.894	118.723	137.333	148.791	133.43	126.929	132.076	140.316	136.971	102.635	127.458	128.647	106.315	123.155	128.287	3.2782	-0.458191	-0.450848	0.159714	0.114789	0.068037	0	-0.508748	87.935	88.3837	134.949	130.812	126.64	120.807	84.9068	73.5526	74.4295	15.175	3.42999	20.8565	12.5639	70.739
1206.57	2-allyl-4-hydroxy-3-methyl-2-cyclopenten-1-one	ketone	109	109_4550	299.151	238.232	174.846	113.743	163.082	169.549	181.198	160.833	154.462	119.495	63.083	136.83	64.3292	97.7486	112.061	3.18964	3.24333	3.16792	3.25894	63.6268	3.2782	1.15694	0.482854	0.636375	0	-0.220495	-5.05609	-2.1866	237.41	148.791	165.498	106.469	91.3795	3.2003	23.388	62.1562	30.5249	13.9649	38.5605	24.4949	0.0388152	34.8478
1096.84	NA-1	na	126	126_3610	64.0899	3.15477	3.32692	121.911	3.20366	75.4784	123.509	76.2676	75.9342	86.4046	3.17878	3.81887	74.8096	3.22549	3.22802	3.18964	3.24333	3.16792	87.4862	3.17975	3.2782	-0.404371	1.10274	1.56163	0	-0.200858	-3.28222	0.00834627	23.5239	66.8644	91.9037	31.1341	27.0877	3.2003	31.3147	35.1313	59.8207	27.3717	47.8667	41.3283	0.0388152	48.646
1123.71	aromatic-2	na	79	79_3836	241.784	228.658	171.12	346.825	203	224.012	261.809	249.323	250.166	224.4	244.941	245.477	226.003	190.675	189.646	206.944	170.907	162.134	137.087	180.101	99.1328	0	0.270441	0.246872	0.155988	-0.0814988	-0.248669	-0.623892	213.854	257.946	253.766	238.273	202.108	179.995	138.774	37.586	77.6851	6.97806	12.0173	20.7001	23.7472	40.5104
1263.5	NA-2	na	121	121_5048	3.22465	59.9091	125.192	4.11515	82.4943	3.16737	51.014	3.20385	72.1318	3.19249	108.508	130.09	3.18068	3.22549	3.22802	94.4773	78.3425	3.16792	128.989	3.17975	85.6594	0.0977557	-0.97106	-0.478053	0.458281	-4.19117	0	0.307715	62.7753	29.9256	42.1166	80.5967	3.2114	58.6626	72.6093	61.0342	45.5283	35.3149	67.8971	0.0266336	48.7322	63.9117
1304.52	NA-3	na	131	131_5406	3.22465	3.15477	39.8399	4.11515	3.20366	25.8457	3.20138	3.20385	3.22233	3.19249	40.1639	3.81887	3.18068	3.22549	38.8331	3.18964	3.24333	3.16792	3.25894	46.2176	3.2782	0.0309195	-0.447934	-2.23233	0.0604557	0	-2.23634	0.221726	15.4064	11.0548	3.20919	15.7251	15.0798	3.2003	17.5849	21.16	12.8174	0.0114498	21.167	20.571	0.0388152	24.7967
1311.77	NA-4	na	135	135_5469	3.22465	3.15477	83.173	4.11515	3.20366	3.16737	3.20138	3.20385	3.22233	3.19249	40.5931	73.8761	79.024	50.3661	79.6514	3.18964	3.24333	3.16792	83.3637	57.7601	3.2782	0	-3.09424	-3.21749	0.39384	1.22298	-3.22149	0.689286	29.8508	3.49539	3.20919	39.2206	69.6805	3.2003	48.134	46.1784	0.537029	0.0114498	35.3618	16.7297	0.0388152	40.9013
1352.5	NA-5	na	149	149_5820	31.4887	3.15477	3.32692	4.11515	3.20366	3.16737	3.20138	3.20385	3.22233	3.19249	3.17878	3.81887	53.658	3.22549	3.22802	3.18964	45.7795	43.7965	3.25894	3.17975	3.2782	1.85639	0	-0.123248	-0.0413147	2.51915	3.1451	-0.109922	12.6568	3.49539	3.20919	3.39671	20.0372	30.9219	3.23896	16.3091	0.537029	0.0114498	0.365665	29.1165	24.0373	0.0521783
1406.32	NA-6	na	117	117_6274	40.4048	3.15477	91.7897	4.11515	3.20366	46.3545	3.20138	3.20385	51.235	3.19249	39.5917	3.81887	53.1968	3.22549	3.22802	3.18964	3.24333	3.16792	63.0116	3.17975	3.2782	1.23154	-0.102873	0	-0.306651	0.0494539	-2.58584	0.269304	45.1164	17.8911	19.2134	15.5344	19.8835	3.2003	23.1565	44.5049	24.6542	27.7315	20.8367	28.8502	0.0388152	34.5155
1422.05	NA-7	na	117	117_6404	41.5979	3.15477	3.32692	4.11515	3.20366	58.0896	3.20138	3.20385	3.22233	3.19249	56.8208	3.81887	48.6167	3.22549	3.22802	3.18964	3.24333	3.16792	57.1292	3.17975	3.2782	-0.195845	0.248204	-2.51603	0.213011	0	-2.52003	0.207464	16.0265	21.8028	3.20919	21.2774	18.3567	3.2003	21.1957	22.1457	31.4286	0.0114498	30.7831	26.2059	0.0388152	31.1194
1634.88	NA-8	na	173	173_8011	3.22465	3.15477	100.024	4.11515	82.206	64.5985	3.20138	61.626	67.105	62.429	3.17878	3.81887	3.18068	107.796	94.7263	108.607	66.4557	3.16792	3.25894	42.9266	99.4115	-0.452438	0.0517993	-0.142182	-1.06842	0.498581	0.291768	0	35.4678	50.3065	43.9775	23.1422	68.5676	59.4103	48.5323	55.9072	40.9602	35.4192	34.0249	57.0026	53.0716	48.3208
1161.15	terpene-1	terpene	136	136_4156	3.22465	3.15477	123.229	4.11515	103.03	58.5488	85.0606	84.5655	103.066	3.19249	126.722	3.81887	116.604	77.0409	100.795	100.107	48.585	62.5981	81.4409	80.6861	3.2782	-0.354358	0	0.718755	-0.309157	0.829452	0.350706	-0.00251431	43.2029	55.2312	90.8975	44.5779	98.1465	70.43	55.1351	69.3048	49.5407	10.5413	71.1398	19.9139	26.6389	44.911
1221.92	terpene-2	terpene	93	93_4684	107.252	59.846	116.426	4.11515	89.8147	3.16737	3.20138	76.3957	70.0051	3.19249	73.414	3.81887	82.6499	3.22549	3.22802	75.6265	3.24333	3.16792	74.2061	3.17975	3.2782	1.66991	0.123948	0.747579	-0.147831	0	-0.119194	-0.143556	94.5078	32.3657	49.8674	26.8085	29.7011	27.3459	26.888	30.3664	49.7545	40.5401	40.3628	45.855	41.8122	40.9787
1276.31	terpene-3	terpene	93	93_5160	3.22465	56.6124	71.1129	4.11515	59.7483	3.16737	3.20138	43.6044	68.1845	3.19249	54.6274	3.81887	3.18068	3.22549	3.22802	65.0368	3.24333	3.16792	70.6375	3.17975	3.2782	0.874048	-0.0920712	0.686544	-0.213058	-2.89066	0	0.109751	43.65	22.3436	38.3301	20.5463	3.2114	23.816	25.6985	35.7522	32.3969	32.811	29.5168	0.0266336	35.6983	38.9184
1700.48	pristane	terpene	57	57_8446	1129.8	2244.08	1699.57	2628.22	1379.3	1480.33	1613.48	1252.16	1121.9	1261.96	1363.54	2388.08	1247.89	1810.15	2027.49	1800.12	1849.96	1860.44	1111.01	1636.3	1947.53	0	0.113273	-0.347471	-0.0171311	0.00342692	0.119219	-0.111896	1691.15	1829.29	1329.18	1671.19	1695.18	1836.84	1564.94	557.187	693.739	254.678	622.915	402.314	32.2273	422.803
1988.2	cembrene A	terpene	229	229_10066	172.293	379.629	242.433	381.515	187.879	202.569	236.614	186.015	148.63	190.049	209.482	420.477	172.981	257.765	328.274	304.053	251.942	290.783	216.768	219.911	311.659	0.0412518	0	-0.434386	0.0871054	-0.0243939	0.133451	-0.0448409	264.785	257.321	190.42	273.336	253.007	282.259	249.446	105.46	107.806	44.1571	127.798	77.7555	27.0812	53.9006

## Sheet: SG VOC composition
Supplementary Data 2 for: Effect of the manufacturing process on the microbial ecosystem, organoleptic properties and volatilome of 3 salmon-based products: salmon gravlax, and cold-smoked salmon packed under vacuum or modified atmosphere
Wiernasz et al.
Volatile Organic Compounds Data.
Samples nomenclature: SamplingTime-TypeofSample-ReplicateNumber
For example: J14MAP1 corresponds to the first biological replicate for the smoked salmon under modified atmosphere after 14 days of storage
					Concentrations estimated on BHT calc. (expr. µg/kg)																		log2(n)						Average						Stdev
Retention index calc	Compound	Category	Mass	Mass_Scan	J0SG1	J0SG2	J0SG3	J7SG1	J7SG2	J7SG3	J14SG1	J14SG2	J14SG3	J21SG1	J21SG2	J21SG3	J28SG1	J28SG2	J28SG3	J35SG1	J35SG2	J35SG3	SG0	SG7	SG14	SG21	SG28	SG35	SG0	SG7	SG14	SG21	SG28	SG35	SG0	SG7	SG14	SG21	SG28	SG35
1757.36	tetradecanoic acid	acid	41	41_8794	7.46876	7.43547	7.40597	7.73524	123.194	7.27622	7.44111	7.22492	7.18257	7.40223	133.33	7.4633	104.839	8.13902	7.35592	131.706	7.30955	7.80009	-2.53461	0.0964328	-2.56477	0.197118	-0.103343	0.183621	7.43674	46.0685	7.28287	49.3984	40.1112	48.9384	0.0314132	66.793	0.13867	72.6867	56.0569	71.679
1952.91	hexadecanoic acid	acid	43	43_10010	7.46876	7.43547	7.40597	7.73524	827.528	7.27622	7.44111	7.22492	7.18257	277.843	379.06	7.4633	581.411	8.13902	7.35592	300.074	7.30955	7.80009	-4.3534	0.885569	-4.38356	0.542802	0.388329	-0.532984	7.43674	280.847	7.28287	221.455	198.969	105.061	0.0314132	473.44	0.13867	192.108	331.205	168.886
516.898	ethanol	alcohol	45	45_ 560	7.46876	37.9952	139.64	135.947	226.81	573.73	7.44111	7.22492	7.18257	7.40223	7.27981	3753.82	7.44064	9428.93	1510.39	4405.94	1415.79	15521.2	-3.66779	-1.32886	-6.75051	0.6798	2.21824	3.1815	61.7012	312.162	7.28287	1256.17	3648.92	7114.31	69.2009	231.035	0.13867	2163.03	5061.73	7432.51
713.132	3-methyl-1-butanol	alcohol	55	55_1105	7.46876	7.43547	7.40597	7.73524	7.58817	7.27622	7.44111	7.22492	7.18257	7.40223	7.27981	492.989	210.719	920.645	195.815	414.988	198.052	1826.16	-3.57095	-3.55236	-3.60111	0.937165	2.32356	3.20161	7.43674	7.53321	7.28287	169.224	442.393	813.066	0.0314132	0.234396	0.13867	280.389	414.246	884.043
810.831	2,3-butanediol	alcohol	45	45_1544	7.46876	7.43547	7.40597	7.73524	7.58817	7.27622	7.44111	7.22492	7.18257	7.40223	7.27981	265.32	7.44064	22880.8	7.35592	8.21108	7.30955	6446.5	-2.76165	-2.74305	-2.79181	0.888018	7.2415	5.41649	7.43674	7.53321	7.28287	93.3342	7631.86	2154.01	0.0314132	0.234396	0.13867	148.945	13205.9	3717.41
978.397	1-octen-3-ol	alcohol	57	57_2731	7.46876	7.43547	170.671	78.5514	7.58817	311.095	117.346	117.802	176.045	108.036	153.568	164.752	7.44064	165.181	172.239	177.688	481.115	178.271	-1.12312	-0.0251285	0.0246983	0.0769385	-0.229104	1.05024	61.8583	132.411	137.064	142.119	114.954	279.025	94.2343	158.76	33.7587	30.0419	93.1758	175.015
1000.33	(E,Z)-2,4-heptadienal	aldehyde	81	81_2942	179.176	7.43547	7.40597	114.172	7.58817	379.928	7.44111	178.203	160.207	7.40223	107.195	195.427	74.2204	156.473	91.8387	87.3659	239.863	144.926	-0.784491	0.586117	0.0494763	-0.108294	-0.0512335	0.498585	64.6724	167.229	115.284	103.341	107.511	157.385	99.1627	191.756	93.8268	94.0714	43.3078	77.0082
1012.89	(E,E)-2,4-heptadienal	aldehyde	81	81_3070	232.988	121.161	7.40597	94.486	7.58817	428.46	99.7481	206.669	231.602	7.40223	133.657	270.06	7.44064	193.627	133.069	8.21108	500.156	178.076	-0.380981	0.17225	0.19246	-0.195639	-0.494759	0.543944	120.518	176.845	179.34	137.04	111.379	228.814	112.792	222.195	70.0466	131.361	94.9694	249.866
1099.89	nonanal	aldehyde	41	41_3873	161.811	7.43547	216.44	7.73524	153.774	353.188	7.44111	7.22492	214.651	7.40223	7.27981	304.988	7.44064	185.285	171.945	137.536	376.881	307.012	0.0398512	0.456149	-0.710231	-0.230992	-0.0409834	1.13056	128.562	171.566	76.439	106.557	121.557	273.809	108.396	173.412	119.695	171.847	99.0522	123.078
1258.63	(E)-2-decenal	aldehyde	41	41_5221	7.46876	7.43547	210.552	144.146	7.58817	491.399	7.44111	211.654	283.101	7.40223	210.605	460.71	7.44064	226.305	176.836	8.21108	287.046	360.403	-1.34484	0.167428	-0.189441	0.245119	-0.48002	0.195257	75.152	214.378	167.399	226.239	136.861	218.553	117.26	249.435	143.059	227.058	114.778	185.818
1316.62	(E,E)-2,4-decadienal	aldehyde	81	81_5682	7.46876	7.43547	413.587	7.73524	7.58817	683.674	7.44111	323.207	446.828	7.40223	240.561	463.173	7.44064	286.656	225.68	145.377	422.309	425.885	-0.718495	-0.0124734	0.141038	0.0123665	-0.439868	0.494864	142.83	232.999	259.159	237.045	173.259	331.191	234.482	390.296	226.587	227.906	146.804	160.929
1362.95	(E)-2-undecanal	aldehyde	41	41_6040	7.46876	7.43547	213.662	7.73524	7.58817	299.962	7.44111	159.779	229.088	7.40223	7.27981	313.869	7.44064	161.03	122.439	8.21108	7.30955	230.883	-0.40717	0.0568749	0.386839	0.116334	-0.0592094	-0.298762	76.1889	105.095	132.103	109.517	96.9701	82.1345	119.056	168.76	113.386	176.974	79.8997	128.821
1095.76	undecane	alkane	43	43_3836	573.153	392.704	399.626	2782.41	372.731	801.767	865.327	782.025	603.515	271.514	422.338	985.38	425.232	371.79	355.438	393.229	545.293	606.496	-0.239551	1.29541	0.481518	0.0588383	-0.484246	-0.0613404	455.161	1318.97	750.289	559.744	384.154	515.006	102.242	1285.4	133.76	376.247	36.5028	109.812
1195.49	dodecane	alkane	57	57_4701	686.081	229.83	426.214	6252.67	256.177	850.299	1415.45	1168.92	622.765	164.996	411.783	1124.31	584.202	413.096	276.141	648.552	750.581	618.781	-0.470397	1.98462	0.786368	-0.128458	-0.546186	0.117949	447.375	2453.05	1069.04	567.029	424.48	672.638	228.86	3303.95	405.67	498.143	154.345	69.1225
1297.17	tridecane	alkane	57	57_5529	684.176	189.381	381.593	7435.89	256.518	732.315	1233.77	724.551	480.873	177.209	337.565	869.251	498.039	306.231	252.124	609.755	759.609	535.632	-0.389798	2.35697	0.568748	-0.248788	-0.638511	0.21213	418.383	2808.24	813.066	461.342	352.131	634.999	249.441	4014.72	384.176	362.244	129.223	114.102
1398.91	tetradecane	alkane	57	57_6312	170.811	7.43547	199.517	577.784	7.58817	224.071	164.3	134.456	119.195	78.8707	123.83	215.689	104.318	152.973	110.854	116.433	207.445	210.251	-0.146608	0.95284	-0.000758569	0.00075817	-0.183818	0.3531	125.921	269.814	139.317	139.463	122.715	178.043	103.61	287.837	22.942	69.7363	26.4072	53.3744
1500.63	pentadecane	alkane	57	57_7056	3301.53	3650.85	4619.25	3801.91	4174.56	4431.95	3351.59	3653.64	3782.95	2358.57	3933.87	5347.76	2584.69	4751.03	2648.09	3373.73	4239.58	4739.06	-0.00426739	0.0964584	-0.105409	0.00425481	-0.217197	0.0899272	3857.21	4136.14	3596.06	3880.06	3327.94	4117.46	682.67	316.769	221.371	1495.32	1232.84	690.812
1600.81	hexadecane	alkane	71	71_7756	7.46876	7.43547	7.40597	168.242	98.9877	7.27622	7.44111	7.22492	96.821	75.8358	90.2333	7.4633	7.44064	114.923	49.8364	102.105	7.30955	117.976	-2.95388	0.667179	-0.632779	0.00554966	-0.0055711	0.395518	7.43674	91.5018	37.1624	57.8441	57.4	75.7969	0.0314132	80.7433	51.666	44.221	54.1389	59.8403
1700.46	heptadecane	alkane	57	57_8424	1609.37	2068.62	1828.98	1823.66	2143.62	1779.84	1328.61	1698.47	1790.11	1444.43	1820.72	2524.28	1355.65	2343.43	1140.2	1634.37	1660.55	2313.78	-0.0132645	0.0483154	-0.206331	0.0588974	-0.199731	0.0131436	1835.66	1915.71	1605.73	1929.81	1613.09	1869.57	229.699	198.593	244.328	548.124	641.595	384.922
1704.11	pristane	alkane	43	43_8448	2645.02	2467.72	4379.19	2457.06	3406.41	2888.91	3137.06	2734.6	2525.07	1879.91	2677.44	2994.76	1887.02	3012.66	1852.04	2484.34	3675.57	3435.36	0.146641	0.0296141	-0.0302348	-0.183181	-0.344808	0.162262	3163.98	2917.46	2798.91	2517.37	2250.57	3198.42	1056.13	475.316	311.024	574.407	660.217	629.967
1492.52	1-pentadecene	alkene	41	41_6998	7.46876	114.841	7.40597	7.73524	7.58817	177.431	7.44111	151.723	7.18257	7.40223	118.151	7.4633	7.44064	8.13902	91.7651	120.292	126.565	159.2	-0.206549	0.364861	0.152296	-0.170291	-0.479649	1.43978	43.2385	64.2513	55.449	44.339	35.7816	135.352	62.0094	98.0161	83.3761	63.9234	48.4844	20.8893
1692.86	(Z)-3-heptadecene	alkene	41	41_8374	170.475	218.528	167.375	198.177	154.343	133.737	7.44111	175.818	147.781	137.348	7.27981	240.244	7.44064	184.145	88.3078	190.333	7.30955	163.919	0.576052	0.381707	-0.173004	0.0443653	-0.415134	-0.045773	185.459	162.086	110.347	128.291	93.2979	120.52	28.6806	32.9103	90.2149	116.746	88.4579	98.929
861.932	aromatic-1	aromatic	91	91_1838	7.46876	7.43547	7.40597	131.538	7.58817	135.811	7.44111	7.22492	7.18257	7.40223	100.498	2545.43	7.44064	8.13902	7.35592	8.21108	131.828	7.80009	-1.93632	1.68701	-1.96648	4.95764	-1.89643	0.791934	7.43674	91.6455	7.28287	884.445	7.64519	49.2796	0.0314132	72.8272	0.13867	1439.21	0.429758	71.4891
968.747	benzaldehyde	aromatic	105	105_2643	7.46876	7.43547	7.40597	7.73524	7.58817	7.27622	7.44111	99.7039	7.18257	7.40223	7.27981	7.4633	7.44064	93.029	82.5702	94.3863	265.264	220.821	-1.61763	-1.59904	0.739764	-1.62833	1.41875	3.08381	7.43674	7.53321	38.1092	7.38178	61.0133	193.49	0.0314132	0.234396	53.3427	0.0934385	46.689	88.6565
1038.55	benzeneacetaldehyde	aromatic	91	91_3349	7.46876	7.43547	7.40597	7.73524	7.58817	7.27622	7.44111	7.22492	7.18257	268.368	7.27981	525.23	288.697	726.651	147.376	346.302	7.30955	4149.57	-4.20595	-4.18736	-4.23612	0.959853	1.49771	3.45114	7.43674	7.53321	7.28287	266.959	387.575	1501.06	0.0314132	0.234396	0.13867	258.978	302.031	2299.93
1063.92	aromatic-2	aromatic	105	105_3547	7.46876	7.43547	7.40597	7.73524	7.58817	7.27622	7.44111	132.035	7.18257	7.40223	7.27981	7.4633	7.44064	85.012	71.1317	89.5008	7.30955	7.80009	-1.51144	-1.49284	1.20525	-1.52214	1.36282	0.717814	7.43674	7.53321	48.8864	7.38178	54.5281	34.8701	0.0314132	0.234396	72.0093	0.0934385	41.3653	47.3121
1110.77	phenylethyl alcohol	aromatic	91	91_3970	7.46876	7.43547	7.40597	7.73524	7.58817	7.27622	7.44111	7.22492	7.18257	7.40223	7.27981	340.849	7.44064	556.668	128.876	8.21108	7.30955	1878.57	-3.08311	-3.06451	-3.11327	0.911091	1.87394	3.32455	7.43674	7.53321	7.28287	118.51	230.995	631.365	0.0314132	0.234396	0.13867	192.551	288.503	1080.11
1505.53	butylated hydroxytoluene	aromatic	133	133_7091	432.031	387.128	694.31	380.342	576.511	566.781	479.059	436.53	395.939	355.418	457.318	570.234	339.144	602.491	271.47	473.985	597.446	497.1	0.0635787	0.073237	-0.143032	-0.0665103	-0.255575	0.115134	504.489	507.878	437.176	460.99	404.368	522.844	165.916	110.557	41.5636	107.455	174.884	65.6335
523.458	2-butanone	ketone	43	43_ 573	200.574	7.43547	159.08	124.305	168.913	7.27622	115.04	7.22492	713.624	213.036	7.27981	7.4633	389.927	8.13902	7.35592	8.21108	208.03	1432.33	-0.0734238	-0.362218	1.11376	-0.761919	0.0698673	2.09359	122.363	100.165	278.63	75.9264	135.141	549.524	101.67	83.4785	380.554	118.741	220.652	771.034
978.613	1-octen-3-one	ketone	70	70_2733	7.46876	7.43547	7.40597	7.73524	7.58817	7.27622	7.44111	7.22492	7.18257	7.40223	76.984	7.4633	7.44064	67.2283	7.35592	8.21108	234.198	7.80009	-1.22944	-1.21085	-1.25961	0.812124	0.648912	2.25791	7.43674	7.53321	7.28287	30.6165	27.3416	83.4031	0.0314132	0.234396	0.13867	40.1554	34.5429	130.592
1066.86	NA-1	na	79	79_3574	7.46876	7.43547	127.272	7.73524	7.58817	250.775	7.44111	7.22492	7.18257	41.0454	7.27981	7.4633	7.44064	8.13902	111.332	8.21108	320.414	7.80009	0.0796021	0.983884	-2.62246	-1.27004	-0.084252	1.32221	47.392	88.6994	7.28287	18.5962	42.3038	112.142	69.1779	140.361	0.13867	19.4418	59.781	180.369
933.4	alpha-thujene	terpene	93	93_2344	849.124	882.702	825.47	685.497	777.332	738.973	1098.46	611.373	1016.87	951.964	1259.15	835.256	721.891	750.295	1346.5	503.626	1068.29	743.973	-0.0470109	-0.262945	0.0455273	0.205463	0.0933937	-0.190063	852.432	733.934	908.901	1015.46	939.562	771.963	28.7589	46.1245	260.876	218.965	352.705	283.371
941.084	alpha-pinene	terpene	91	91_2406	231.756	322.439	287.833	291.58	231.895	380.728	359.145	233.509	411.346	359.526	528.66	344.32	320.133	307.573	610.909	337.722	283.757	354.709	-0.233697	-0.130919	0.0201224	0.315957	0.323092	-0.020407	280.676	301.401	334.667	410.835	412.872	325.396	45.7634	74.9013	91.4102	102.322	171.62	37.0473
979.043	sabinene	terpene	93	93_2737	2825.73	3283.39	2470.78	2688.58	2968.53	3549.92	3328.33	2053.07	4424.89	3733.31	4622.14	3190.86	3430.06	3399.95	5628.71	2252.63	3664.5	2985.49	-0.147978	-0.0462032	0.0447694	0.280421	0.390145	-0.0947107	2859.97	3069.01	3268.77	3848.77	4152.91	2967.54	407.385	439.375	1187.03	722.589	1278.17	706.106
984.166	beta-pinene	terpene	93	93_2785	1575.54	1822.1	1444.54	1492.4	1538.88	1506.25	1917.57	1050.18	2241.21	2231.14	2437.9	1713.8	2022.85	1761.73	3269.78	1572.22	2007.28	1422.66	-0.0764151	-0.170161	0.0289281	0.32213	0.466446	-0.0295201	1614.06	1512.51	1736.32	2127.61	2351.45	1667.38	191.707	23.8651	615.857	372.987	805.94	303.705
992.719	beta-myrcene	terpene	41	41_2867	1267.52	1248.42	1141.48	2033.79	1323.72	1708.2	1484.13	1381.15	1813.67	1250.79	1591.51	1271.41	1206.8	1229.28	1968.55	863.559	1068.88	1142.79	-0.219746	0.250191	0.135612	-0.0501309	0.0484473	-0.46988	1219.14	1688.57	1559.65	1371.24	1468.21	1025.08	67.9288	355.442	225.933	191.042	433.457	144.677
1008.54	alpha-phellandrene	terpene	93	93_3025	1187.38	917.648	3440.15	1948.47	1343.9	2275.64	1249.18	1991.04	3115.98	1434.81	2411.4	3657.32	1706.03	1858.87	1783.41	1166.55	876.452	735.354	-0.0029666	0.00296051	0.193963	0.433368	-0.0551202	-0.999971	1848.39	1856	2118.73	2501.18	1782.77	926.118	1385.08	472.699	939.928	1113.97	76.4238	219.846
1011.06	3-carene	terpene	93	93_3051	7.46876	7.43547	279.242	222.504	254.621	253.031	287.004	167.546	290.355	260.447	318.019	255.954	252.944	217.312	291.184	168.491	7.30955	7.80009	-1.32617	-0.0144979	0.0143537	0.178071	0.0460284	-2.00613	98.0488	243.385	248.302	278.14	253.813	61.2003	156.918	18.101	69.9566	34.6089	36.9438	92.9171
1017.65	alpha-terpinene	terpene	121	121_3120	7.46876	193.248	7.40597	152.964	171.569	7.27622	216.648	207.066	232.572	178.986	195.281	7.4633	7.44064	172.995	220.31	8.21108	7.30955	7.80009	-0.77756	-0.104639	0.879331	0.0975601	0.167692	-3.93531	69.3742	110.603	218.762	127.243	133.582	7.77357	107.278	89.9659	12.8834	104.052	111.774	0.451348
1023.64	p-cymene	terpene	119	119_3184	570.389	481.521	886.273	544.6	436.623	657.625	489.997	688.607	951.583	523.523	730.893	815.03	479.847	572.214	826.622	445.574	467.19	439.106	0.0223168	-0.219706	0.158592	0.116856	-0.0226675	-0.497431	646.061	546.283	710.062	689.815	626.227	450.623	212.722	110.51	231.539	150.032	179.586	14.707
1027.78	limonene	terpene	68	68_3229	5880.87	6227.69	5369.11	5175.54	7075.67	6841.68	6390.87	4619.25	8368.7	6837.29	7550.11	5995.12	6015.83	6442.85	10312.8	4231.91	6062.1	5544.54	-0.138286	-0.0107627	0.010683	0.0835349	0.243431	-0.280358	5825.89	6364.3	6459.61	6794.18	7590.5	5279.52	431.922	1036.12	1875.67	778.391	2367.25	943.442
1029.06	beta-phellandrene	terpene	77	77_3243	931.691	911.068	846.688	765.634	1047.05	973.376	824.289	811.756	1329.64	1124.47	1246.81	1030.2	1007.65	914.5	1506.97	610.781	871.883	798.885	-0.0966907	-0.0457714	0.0443638	0.242164	0.253838	-0.333986	896.482	928.688	988.561	1133.83	1143.04	760.517	44.3387	145.935	295.447	108.611	318.596	134.713
1057.18	gamma-terpinene	terpene	93	93_3485	452.084	426.536	447.913	351.722	401.035	369.086	511.614	273.861	471.141	481.885	442.613	409.25	352.203	373.662	644.967	274.989	489.484	401.783	0.0385305	-0.20326	-0.0395878	0.0463558	0.0859214	-0.147246	442.178	373.948	418.872	444.583	456.944	388.752	13.706	25.0136	127.203	36.3575	163.186	107.84
1068.72	monoterpene-1	terpene	93	93_3591	7.46876	168.302	174.559	110.382	161.97	229.783	7.44111	7.22492	188.507	7.40223	7.27981	7.4633	101.304	114.353	129.096	8.21108	174.918	162.476	0.0213665	0.540728	-0.76464	-3.96227	-0.00177888	0.00177669	116.776	167.378	67.7242	7.38178	114.918	115.202	94.7149	59.884	104.601	0.0934385	13.9047	92.865
1083.66	terpinolene	terpene	93	93_3727	221.113	173.916	158.303	178.916	206.664	92.4807	204.333	154.722	230.381	169.918	188.183	182.664	166.112	169.454	230.718	101.653	199.368	171.875	0.0164745	-0.194474	0.107665	-0.0166648	0.0498599	-0.210145	184.444	159.354	196.478	180.255	188.762	157.632	32.7018	59.5522	38.4363	9.3678	36.374	50.3904
1178.78	4-terpineol	terpene	71	71_4560	396.741	392.779	389.036	400.879	346.78	324.519	376.818	333.719	376.438	322.774	285.842	404.922	180.956	283.97	301.777	132.527	340.552	518.238	0.176477	0.0400019	0.0597769	-0.0411427	-0.443802	-0.0731241	392.852	357.393	362.325	337.846	255.568	330.439	3.85294	39.2705	24.7743	60.9538	65.2259	193.054
1184.92	dill ether	terpene	137	137_4612	2266.88	2552.26	2771.09	2294.08	2575.05	2835.65	1782.33	1720.43	2284.56	1693.22	1470.09	2513.08	1079.04	1660.89	1737.62	811.952	1646.92	2891.65	0.405142	0.426751	0.0138941	-0.0140292	-0.356295	-0.0993243	2530.08	2568.26	1929.11	1892.13	1492.52	1783.51	252.837	270.85	309.381	549.211	360.128	1046.56
1192.75	alpha-terpineol	terpene	93	93_4678	7.46876	7.43547	7.40597	106.553	7.58817	118.821	7.44111	7.22492	7.18257	7.40223	7.27981	7.4633	7.44064	96.6915	94.4868	8.21108	7.30955	7.80009	-0.0323082	3.35201	-0.0624712	-0.0430085	3.12192	0.0316005	7.43674	77.6539	7.28287	7.38178	66.2063	7.77357	0.0314132	60.988	0.13867	0.0934385	50.9045	0.451348
1336.41	delta-elemene	terpene	93	93_5836	7.46876	198.155	180.521	172.187	170.544	185.653	176.131	168.955	173.172	251.38	179.193	184.269	254.135	153.217	276.914	301.798	7.30955	7.80009	-0.438554	0.0138904	-0.0140255	0.232519	0.386862	-0.723631	128.715	176.128	172.753	204.947	228.089	105.636	105.372	8.28959	3.60648	40.2918	65.8333	169.882
1349.11	alpha-cubebene	terpene	105	105_5934	7.46876	213.584	7.40597	153.699	7.58817	7.27622	189.934	146.63	168.431	322.33	193.898	7.4633	218.494	114.394	261.797	228.268	182.483	7.80009	-1.01525	-1.45389	0.129086	0.181532	0.364942	-0.141781	76.1529	56.1879	168.332	174.564	198.228	139.517	119.019	84.4475	21.6525	158.321	75.7625	116.345
1379.66	alpha-copaene	terpene	119	119_6167	1226.03	1453.41	865.684	1143.15	1193.66	1190.06	1218.04	1036.63	1175.46	2222.78	1120.98	998.105	2172.33	955.887	2392.18	2406.71	1425.29	585.436	-0.153637	-0.161086	-0.201212	0.138839	0.485297	0.163733	1181.71	1175.62	1143.38	1447.29	1840.13	1472.48	296.36	28.1783	94.863	674.398	773.629	911.553
1391.59	beta-cubebene	terpene	161	161_6257	7.46876	156.479	7.40597	7.73524	7.58817	7.27622	7.44111	7.22492	123.827	163.256	7.27981	7.4633	181.961	8.13902	247.563	204.579	7.30955	7.80009	-0.0277061	-2.95032	-0.334869	0.027184	1.32513	0.330773	57.1181	7.53321	46.1645	59.3331	145.888	73.2296	86.0495	0.234396	67.2582	90.0001	123.721	113.752
1425.91	(E)-beta-caryophyllene	terpene	41	41_6513	3263.4	4467.45	2126.4	3484.96	3497.81	3645.2	3968.6	3490.36	3690.33	6512.48	3712.23	2989.54	6429.98	2580.27	6618.71	6932.82	4142.07	1839.96	-0.287627	-0.179019	-0.109933	0.135209	0.377336	0.102146	3285.75	3542.66	3716.43	4404.75	5209.65	4304.95	1170.68	89.0407	240.189	1860.77	2279.06	2550.33
1452.85	(E)-beta-farnesene	terpene	69	69_6711	7.46876	119.562	7.40597	7.73524	7.58817	7.27622	81.0337	7.22492	7.18257	126.874	104.975	7.4633	161.387	8.13902	158.998	141.395	7.30955	7.80009	-0.113798	-2.68636	-0.608045	0.718166	1.17527	0.105474	44.8124	7.53321	31.8137	79.7708	109.508	52.1681	64.7354	0.234396	42.6257	63.5702	87.7964	77.2729
1462.18	alpha-caryophyllene	terpene	93	93_6779	310.775	460.07	295.906	369.319	291.651	338.635	394.825	328.734	337.365	623.342	449.71	7.4633	669.881	213.039	711.796	714.898	412.588	208.691	-0.00927808	-0.10307	-0.017179	0.00921879	0.570798	0.31561	355.584	333.202	353.641	360.172	531.572	445.392	90.7925	39.1179	35.9264	317.552	276.653	254.692
1497.27	alpha-selinene	terpene	91	91_7032	7.46876	7.43547	7.40597	7.73524	7.58817	7.27622	7.44111	7.22492	7.18257	125.801	7.27981	7.4633	120.427	8.13902	105.962	138.398	7.30955	7.80009	-1.87037	-1.85177	-1.90053	0.784879	1.52362	0.912165	7.43674	7.53321	7.28287	46.848	78.1759	51.1691	0.0314132	0.234396	0.13867	68.3753	61.0834	75.5426
1511.43	beta-bisabolene	terpene	41	41_7133	619.833	1216	566.076	829.489	749.787	783.976	842.334	819.089	869.989	1406.46	1119.02	580.011	1510.41	600.985	1514.58	1847.53	1046.76	490.08	-0.230723	-0.254128	-0.15496	0.139918	0.36347	0.263989	800.635	787.751	843.804	1035.16	1208.66	1128.13	360.716	39.9846	25.4815	419.557	526.266	682.375
1524.56	delta-cadinene	terpene	161	161_7226	326.982	654.173	299.127	383.784	444.098	415.472	404.573	367.821	349.647	714.796	451.13	249.759	655.223	305.335	672.441	712.475	480.457	214.074	-0.069689	-0.111914	-0.260025	0.0753501	0.281373	0.0664772	426.761	414.451	374.014	471.895	544.333	469.002	197.436	30.1698	27.9817	233.213	207.157	249.398
1962.23	cembrene A	terpene	229	229_10066	404.471	377.796	542.043	336.251	705.245	392.77	307.802	427.101	351.264	313.262	403.811	418.169	326.57	446.303	243.26	424.349	598.835	471.399	0.106845	0.221917	-0.179151	-0.115396	-0.275307	0.281346	441.437	478.089	362.055	378.414	338.711	498.194	88.1427	198.742	60.3776	56.878	102.064	90.2767
