# Supplementary material for: Effect of the Manufacturing Process on the Microbiota, Organoleptic Properties and Volatilome of Three Salmon-Based Products
Source: Foods. 2021 Oct 20;10(11):2517. doi: 10.3390/foods10112517 (PMC8623285; doi:10.3390/foods10112517)
Supplement: Supplementary file 1 [file foods-10-02517-s001.zip › Supplementary_Data_1_OTU_Table_Raw_Count_Wiernasz_et_al.xlsx]

## Sheet: OTU Table
Supplementary Data 1 for: Effect of the manufacturing process on the microbial ecosystem, organoleptic properties and volatilome of 3 salmon-based products: salmon gravlax, and cold-smoked salmon packed under vacuum or modified atmosphere
Wiernasz et al.
OTU table - Raw counts
Samples nomenclature: SamplingTime-TypeofSample-ReplicateNumber
For example: J14MAP1 corresponds to the first biological replicate for the smoked salmon under modified atmosphere after 14 days of storage
	OTUs affiliation							MAP Smoked Salmon									Dill Gravlax									VP Smoked Salmon
Cluster_number	Reign	Phylum	Class	Order	Family	Genus	Species	J0MAP1	J0MAP2	J0MAP3	J14MAP1	J14MAP2	J14MAP3	J28MAP1	J28MAP2	J28MAP3	J0SG1	J0SG2	J0SG3	J14SG1	J14SG2	J14SG3	J28SG1	J28SG2	J28SG3	J0VP1	J0VP2	J0VP3	J14VP1	J14VP2	J14VP3	J28VP1	J28VP2	J28VP3
Cluster_1	Bacteria	Proteobacteria	Gammaproteobacteria	Vibrionales	Vibrionaceae	Photobacterium	Multi-affiliation	30340	22405	22349	17214	16166	15327	381	217	188	26464	22864	22199	96322	111747	25375	16606	28385	16523	26151	24967	29119	27627	24644	29764	17030	48274	38617
Cluster_2	Bacteria	Firmicutes	Bacilli	Lactobacillales	Lactobacillaceae	Lactobacillus	Multi-affiliation	17360	14645	14060	12801	14378	15094	79488	88249	92105	16486	13441	14272	1782	440	227	5825	3546	14285	17554	16224	19545	20322	18031	21724	13089	4	4
Cluster_3	Bacteria	Firmicutes	Bacilli	Lactobacillales	Streptococcaceae	Lactococcus	Multi-affiliation	5515	4674	4423	4226	3706	3628	42	12	2	5438	3982	4803	1172	109	1454	13004	11177	10738	5893	5713	6912	7190	6484	7030	4328	11368	151
Cluster_4	Bacteria	Proteobacteria	Gammaproteobacteria	Enterobacteriales	Enterobacteriaceae	Serratia/Yersinia	Multi-affiliation	27	22	7	15	13	23	51	50	71	17	21	12	803	268	10422	34705	31049	46261	5	13	41	31	43	28	5	150	1
Cluster_6	Bacteria	Firmicutes	Bacilli	Bacillales	Listeriaceae	Brochothrix	Brochothrix	50	38	27	23	45	37	336	73	1272	40	29	28	330	627	16920	967	3657	1924	26	35	24	33	28	38	27	1463	153
Cluster_12	Bacteria	Firmicutes	Bacilli	Lactobacillales	Carnobacteriaceae	Carnobacterium	Multi-affiliation	314	270	279	210	210	215	197	29	331	325	268	311	371	255	748	2542	5463	2145	316	322	377	452	328	399	200	14	17
Cluster_14	Bacteria	Proteobacteria	Gammaproteobacteria	Oceanospirillales	Halomonadaceae	Cobetia	Multi-affiliation	24	0	0	0	0	4	2	0	0	0	5	1	2	13	12635	8	10	26	7	2	4	7	8	11	1	0	0
Cluster_17	Bacteria	Firmicutes	Bacilli	Lactobacillales	Leuconostocaceae	Leuconostoc	Multi-affiliation	5	0	0	1	165	70	5210	1028	4156	16	19	8	1	30	1	2	2	0	0	15	0	1	1	0	4	5	1
Cluster_21	Bacteria	Proteobacteria	Gammaproteobacteria	Pseudomonadales	Moraxellaceae	Psychrobacter	Multi-affiliation	24	0	0	9	6	0	0	0	0	1	2	0	3	0	9615	6	20	22	8	0	6	0	0	23	20	0	0
Cluster_23	Bacteria	Proteobacteria	Gammaproteobacteria	Enterobacteriales	Enterobacteriaceae	Enterobacter/Klebsiella	Multi-affiliation	0	0	0	0	0	0	1	4	5	402	658	532	14	55	428	2880	1520	1773	1	1	0	1	0	0	0	1	1
Cluster_24	Bacteria	Proteobacteria	Gammaproteobacteria	Enterobacteriales	Enterobacteriaceae	Escherichia/Shigella	Multi-affiliation	347	410	443	384	245	332	225	401	710	362	273	285	13	30	13	2	10	13	381	420	469	522	348	591	392	52	95
Cluster_26	Bacteria	Firmicutes	Bacilli	Lactobacillales	Enterococcaceae	Vagococcus	Multi-affiliation	457	507	448	384	326	337	3	3	2	508	463	528	3	1	1	87	67	45	503	473	604	601	561	567	275	0	1
Cluster_28	Bacteria	Proteobacteria	Gammaproteobacteria	Enterobacteriales	Enterobacteriaceae	Morganella	Multi-affiliation	0	0	0	0	0	0	6	2	4	0	0	0	47	0	155	2714	1550	2514	12	0	0	8	0	0	0	0	0
Cluster_31	Bacteria	Firmicutes	Bacilli	Lactobacillales	Leuconostocaceae	Leuconostoc	Leuconostoc mesenteroides/pseudomesenteroides	0	0	0	1	151	305	1124	1244	1738	0	0	4	0	0	0	0	0	0	0	7	0	1	0	0	0	0	0
Cluster_33	Bacteria	Proteobacteria	Gammaproteobacteria	Pseudomonadales	Pseudomonadaceae	Pseudomonas	Multi-affiliation	128	29	23	32	20	34	11	3	37	91	65	28	24	15	4886	51	70	33	19	0	8	4	4	45	13	1	1
Cluster_37	Bacteria	Proteobacteria	Gammaproteobacteria	Pseudomonadales	Moraxellaceae	Psychrobacter	Multi-affiliation	7	9	2	12	0	4	0	0	4	10	23	1	17	10	2484	22	56	152	15	0	1	18	1	0	0	28	0
Cluster_41	Bacteria	Firmicutes	Bacilli	Lactobacillales	Lactobacillaceae	Lactobacillus	Lactobacillus oligofermentans	31	30	28	30	24	11	1158	9	713	18	19	35	0	0	0	0	0	0	35	27	22	40	34	45	20	0	0
Cluster_43	Bacteria	Firmicutes	Bacilli	Bacillales	Bacillaceae	Bacillus	Multi-affiliation	1	0	0	0	0	0	0	96	0	485	700	2245	117	166	106	16	29	117	1	0	1	1	0	2	0	0	1
Cluster_59	Archaea	Euryarchaeota	Halobacteria	Halobacteriales	Halobacteriaceae	Halorubrum	Multi-affiliation	0	0	0	0	0	3	0	0	0	312	349	346	29	49	51	4	5	12	0	0	0	0	0	0	0	0	0
Cluster_64	Bacteria	Firmicutes	Bacilli	Bacillales	Staphylococcaceae	Staphylococcus	Multi-affiliation	46	47	57	50	34	20	1	21	4	71	93	56	6	12	352	3	2	11	58	74	42	70	61	62	27	5	8
Cluster_75	Bacteria	Proteobacteria	Gammaproteobacteria	Enterobacteriales	Enterobacteriaceae	Hafnia/Obesumbacterium	Multi-affiliation	0	0	0	0	0	0	0	0	0	0	0	0	4	5	0	66	0	785	0	0	0	0	15	0	0	0	0
Cluster_77	Bacteria	Proteobacteria	Gammaproteobacteria	Pseudomonadales	Pseudomonadaceae	Pseudomonas	Multi-affiliation	22	104	16	9	4	10	0	13	8	6	8	4	5	4	527	25	16	10	4	8	0	0	0	0	14	0	2
Cluster_80	Bacteria	Proteobacteria	Betaproteobacteria	Burkholderiales	Comamonadaceae	Pelomonas	Multi-affiliation	45	32	54	34	21	53	25	45	47	21	28	9	4	10	3	0	4	4	48	57	45	54	27	85	41	18	26
Cluster_87	Bacteria	Proteobacteria	Gammaproteobacteria	Pseudomonadales	Moraxellaceae	Acinetobacter	Multi-affiliation	44	27	35	28	28	34	11	56	23	31	18	31	4	6	0	4	13	1	15	15	52	41	80	118	18	4	13
Cluster_93	Bacteria	Proteobacteria	Gammaproteobacteria	Alteromonadales	Shewanellaceae	Shewanella	Multi-affiliation	7	0	0	3	0	0	0	0	0	0	0	0	8	4	238	206	287	1042	2	0	0	0	1	0	0	0	0
Cluster_98	Bacteria	Proteobacteria	Gammaproteobacteria	Xanthomonadales	Xanthomonadaceae	Stenotrophomonas/Pseudomonas	Multi-affiliation	27	9	23	22	17	15	12	45	56	42	11	42	4	8	1	1	4	11	7	84	14	67	55	64	36	4	13
Cluster_108	Bacteria	Proteobacteria	Gammaproteobacteria	Pseudomonadales	Moraxellaceae	Psychrobacter	Multi-affiliation	6	2	0	18	0	0	0	0	0	0	32	1	19	0	368	12	98	38	11	0	2	0	2	0	0	0	4
Cluster_109	Bacteria	Firmicutes	Bacilli	Bacillales	Staphylococcaceae	Staphylococcus	Multi-affiliation	3	0	0	0	2	4	5	0	10	0	6	0	1	0	2	0	0	0	3	1	10	6	13	9	3	82	406
Cluster_117	Bacteria	Firmicutes	Bacilli	Lactobacillales	Leuconostocaceae	Weissella	Multi-affiliation	0	0	0	0	0	0	1	0	0	125	137	169	17	56	22	5	5	14	0	0	0	0	0	0	0	0	0
Cluster_118	Bacteria	Firmicutes	Bacilli	Bacillales	Bacillaceae	Bacillus	Multi-affiliation	0	0	0	0	0	1	0	0	0	108	171	180	17	52	18	7	16	30	0	1	0	0	0	0	0	0	0
Cluster_120	Archaea	Euryarchaeota	Halobacteria	Halobacteriales	Halobacteriaceae	Halorubrum	Multi-affiliation	0	0	0	0	0	0	0	0	0	124	146	146	14	46	31	0	4	8	0	0	0	0	0	0	0	0	0
Cluster_122	Bacteria	Proteobacteria	Gammaproteobacteria	Pseudomonadales	Moraxellaceae	Acinetobacter	Multi-affiliation	0	0	0	0	0	0	0	0	0	89	224	100	25	36	15	2	2	20	0	0	0	0	0	0	0	1	0
Cluster_123	Bacteria	Actinobacteria	Actinobacteria	Micrococcales	Dermabacteraceae	Brachybacterium	Multi-affiliation	0	0	0	0	0	0	0	0	0	81	105	60	34	88	85	13	16	32	0	0	0	0	0	4	0	0	0
Cluster_124	Archaea	Euryarchaeota	Halobacteria	Halobacteriales	Halobacteriaceae	Halorubrum	Multi-affiliation	0	0	0	0	0	0	0	0	0	182	136	138	15	71	39	0	3	7	0	0	0	0	0	0	0	0	0
Cluster_149	Bacteria	Actinobacteria	Actinobacteria	Actinomycetales	Propionibacteriaceae	Propionibacterium	Multi-affiliation	10	3	9	14	5	4	2	10	7	4	3	10	0	2	3	0	0	0	6	13	13	11	1	7	3	64	237
Cluster_154	Bacteria	Firmicutes	Bacilli	Lactobacillales	Enterococcaceae	Enterococcus	Multi-affiliation	5	7	1	3	1	1	0	1	0	63	112	136	22	51	22	5	4	22	3	7	6	2	2	1	1	1	1
Cluster_164	Bacteria	Proteobacteria	Betaproteobacteria	Burkholderiales	Oxalobacteraceae	Duganella	Multi-affiliation	0	0	0	0	0	0	0	0	0	106	114	77	3	31	24	4	3	0	0	0	0	0	0	0	0	0	0
Cluster_166	Bacteria	Proteobacteria	Gammaproteobacteria	Vibrionales	Vibrionaceae	Vibrio	Multi-affiliation	0	2	0	0	0	0	0	10	0	0	0	0	3	70	1	0	2	260	0	0	0	0	2	0	0	1	1
Cluster_173	Bacteria	Firmicutes	Bacilli	Bacillales	Bacillaceae	Terribacillus	Multi-affiliation	0	0	0	0	0	0	0	0	0	11	32	226	1	10	4	9	2	3	0	0	0	0	0	0	0	0	0
Cluster_185	Bacteria	Proteobacteria	Gammaproteobacteria	Pseudomonadales	Moraxellaceae	Acinetobacter	Multi-affiliation	10	1	5	6	5	1	1	5	16	153	84	25	10	8	5	2	0	5	12	5	9	2	10	26	17	7	1
Cluster_191	Bacteria	Firmicutes	Bacilli	Lactobacillales	Streptococcaceae	Lactococcus	Multi-affiliation	0	0	0	0	0	0	0	0	284	2	21	29	3	0	2	0	1	3	0	0	0	0	0	0	0	0	1
Cluster_199	Bacteria	Actinobacteria	Actinobacteria	Actinomycetales	Promicromonosporaceae	Cellulosimicrobium	Multi-affiliation	0	0	0	0	0	0	0	0	0	58	7	164	4	13	2	3	4	6	0	0	0	0	0	0	6	0	5
Cluster_201	Bacteria	Firmicutes	Bacilli	Lactobacillales	Streptococcaceae	Streptococcus	Multi-affiliation	0	0	0	0	0	2	0	0	224	0	0	0	0	0	0	0	0	0	0	0	0	0	0	0	0	11	42
Cluster_202	Bacteria	Actinobacteria	Actinobacteria	Micrococcales	Brevibacteriaceae	Spelaeicoccus	Multi-affiliation	0	0	0	0	0	0	0	0	0	37	33	75	11	31	13	3	13	9	0	0	0	0	0	0	0	0	0
Cluster_215	Bacteria	Actinobacteria	Actinobacteria	Corynebacteriales	Corynebacteriaceae	Corynebacterium	Multi-affiliation	1	0	0	0	0	0	2	1	2	106	59	112	8	62	14	12	11	36	1	0	3	0	0	0	0	0	9
Cluster_223	Bacteria	Firmicutes	Bacilli	Bacillales	Bacillaceae	Bacillus	Multi-affiliation	0	0	0	0	0	0	0	0	0	109	27	18	6	12	1	1	2	4	0	0	0	0	0	0	0	0	0
Cluster_224	Bacteria	Firmicutes	Bacilli	Bacillales	Staphylococcaceae	Staphylococcus	Multi-affiliation	0	0	0	0	0	0	0	0	0	36	63	21	7	37	5	3	0	6	0	0	0	0	0	0	0	0	0
Cluster_226	Bacteria	Proteobacteria	Gammaproteobacteria	Vibrionales	Vibrionaceae	Aliivibrio	Multi-affiliation	0	6	4	0	0	0	2	0	0	0	4	0	7	2	28	0	18	5	0	64	2	2	78	0	0	0	0
Cluster_238	Bacteria	Firmicutes	Bacilli	Lactobacillales	Streptococcaceae	Streptococcus	Multi-affiliation	1	5	5	11	0	0	11	2	2	0	2	0	0	0	0	0	0	0	4	0	2	0	0	0	0	28	70
Cluster_240	Bacteria	Proteobacteria	Alphaproteobacteria	Sphingomonadales	Sphingomonadaceae	Sphingomonas	Multi-affiliation	0	0	0	0	0	0	0	0	6	0	0	0	0	0	0	0	0	0	0	0	0	144	0	0	0	0	0
Cluster_242	Bacteria	Proteobacteria	Alphaproteobacteria	Caulobacterales	Caulobacteraceae	Caulobacter	Multi-affiliation	24	0	11	3	0	12	0	8	0	3	0	1	1	2	0	0	0	0	0	23	26	0	0	0	22	1	0
Cluster_247	Bacteria	Proteobacteria	Gammaproteobacteria	Pseudomonadales	Moraxellaceae	Acinetobacter	Multi-affiliation	0	16	2	18	6	3	0	4	10	1	8	7	0	1	0	0	0	0	54	0	5	1	0	2	0	0	0
Cluster_248	Bacteria	Firmicutes	Bacilli	Bacillales	Bacillaceae	Bacillus	Multi-affiliation	0	0	0	0	0	0	0	0	0	16	32	60	0	14	8	12	1	6	0	0	0	0	0	0	0	0	0
Cluster_253	Bacteria	Proteobacteria	Alphaproteobacteria	Sphingomonadales	Sphingomonadaceae	Sphingomonas	Multi-affiliation	4	1	25	14	12	22	3	9	49	2	2	3	0	1	0	0	0	0	0	29	12	5	5	1	0	5	4
Cluster_267	Bacteria	Firmicutes	Bacilli	Lactobacillales	Lactobacillaceae	Lactobacillus	Multi-affiliation	26	12	13	11	9	13	0	0	0	27	19	21	0	0	0	0	0	0	19	16	27	16	17	28	4	0	0
Cluster_269	Bacteria	Proteobacteria	Betaproteobacteria	Burkholderiales	Comamonadaceae	Comamonas	Multi-affiliation	0	0	0	0	0	0	0	0	0	30	34	41	3	15	5	0	5	4	0	0	0	0	0	0	0	0	0
Cluster_275	Bacteria	Proteobacteria	Epsilonproteobacteria	Campylobacterales	Campylobacteraceae	Campylobacter	Multi-affiliation	0	0	0	0	0	0	0	0	0	0	0	0	0	0	0	0	0	0	0	116	0	0	0	0	0	0	0
Cluster_284	Bacteria	Bacteroidetes	Sphingobacteriia	Sphingobacteriales	Sphingobacteriaceae	Sphingobacterium	Multi-affiliation	0	0	0	0	0	0	0	0	0	32	26	21	6	20	2	2	2	1	0	0	0	0	0	0	0	0	0
Cluster_285	Bacteria	Proteobacteria	Gammaproteobacteria	Pseudomonadales	Moraxellaceae	Acinetobacter	Multi-affiliation	0	0	0	0	0	0	0	0	0	10	45	46	5	10	5	4	2	11	1	0	0	0	0	0	0	0	0
Cluster_286	Bacteria	Actinobacteria	Actinobacteria	Micrococcales	Brevibacteriaceae	Brevibacterium	Multi-affiliation	0	0	0	0	0	0	0	0	0	26	24	18	4	25	5	0	3	8	0	0	0	0	0	0	0	0	0
Cluster_288	Archaea	Euryarchaeota	Halobacteria	Halobacteriales	Halobacteriaceae	Halohasta	Multi-affiliation	0	0	0	0	0	1	0	0	0	51	44	25	2	16	1	1	0	3	0	0	0	0	0	0	0	0	0
Cluster_302	Bacteria	Bacteroidetes	Flavobacteriia	Flavobacteriales	Flavobacteriaceae	Flavobacterium	Multi-affiliation	2	0	14	19	3	0	0	4	3	0	3	0	0	0	0	0	0	0	20	12	0	0	1	6	0	0	0
Cluster_326	Bacteria	Actinobacteria	Actinobacteria	Micrococcales	Microbacteriaceae	Microbacterium	Multi-affiliation	3	0	3	0	12	6	3	12	18	21	21	14	4	33	13	4	1	15	0	0	0	0	0	0	7	0	7
Cluster_335	Bacteria	Proteobacteria	Alphaproteobacteria	Rhizobiales	Methylobacteriaceae	Methylobacterium	Multi-affiliation	8	9	0	17	4	0	0	9	13	5	2	6	2	2	0	1	0	2	8	14	3	0	9	15	13	0	4
Cluster_356	Bacteria	Actinobacteria	Actinobacteria	Corynebacteriales	Corynebacteriaceae	Corynebacterium	Multi-affiliation	19	0	0	4	2	0	4	1	4	0	6	0	0	0	0	0	0	1	0	7	12	4	0	0	10	5	19
Cluster_361	Bacteria	Firmicutes	Bacilli	Lactobacillales	Lactobacillaceae	Lactobacillus	Multi-affiliation	0	0	0	0	0	0	8	0	52	0	0	0	0	0	0	25	19	4	0	0	0	0	0	0	0	0	0
Cluster_376	Bacteria	Proteobacteria	Gammaproteobacteria	Pseudomonadales	Moraxellaceae	Psychrobacter	Multi-affiliation	3	0	0	0	6	0	0	0	0	0	0	0	0	0	122	0	1	0	0	0	0	0	0	0	0	0	0
